# Supplementary material for: Alu RNA Modulates the Expression of Cell Cycle Genes in Human Fibroblasts
Source: Int J Mol Sci. 2019 Jul 5;20(13):3315. doi: 10.3390/ijms20133315 (PMC6651528; doi:10.3390/ijms20133315)
Supplement: Supplementary file 1 [file ijms-20-03315-s001.zip]

Archive with 5 entries (5 files):
- Supplementary Figure S1.pdf
- Supplementary Information.docx
- Supplementary Table S1.xlsx
- Supplementary Table S2.xlsx
- Supplementary Table S3.xlsx
