# Supplementary material for: Alu RNA Modulates the Expression of Cell Cycle Genes in Human Fibroblasts
Source: Int J Mol Sci. 2019 Jul 5;20(13):3315. doi: 10.3390/ijms20133315 (PMC6651528; doi:10.3390/ijms20133315)
Supplement: Supplementary file 1 [file ijms-20-03315-s001.zip › Supplementary Table S1.xlsx]

## Sheet: IMR90_AluSq2
Gene symbol	Ensembl gene ID	log2FoldChange	pvalue	padj
TGM2	ENSG00000198959.11	0.917634	3.83627e-47	4.55557e-43
TM4SF1	ENSG00000169908.11	0.971724	1.12234e-40	6.66391e-37
ANGPTL4	ENSG00000167772.11	1.02973	6.20795e-34	2.45731e-30
COL15A1	ENSG00000204291.10	-0.979138	2.55166e-30	7.57525e-27
MMP3	ENSG00000149968.11	1.32118	1.03151e-28	2.44984e-25
NR4A1	ENSG00000123358.19	1.09269	2.54115e-25	5.02937e-22
CCL2	ENSG00000108691.9	-0.716479	4.52322e-25	7.67331e-22
SCD	ENSG00000099194.5	-0.841609	2.24713e-24	3.33559e-21
TFPI2	ENSG00000105825.11	1.3031	5.45034e-23	7.19142e-20
MANF	ENSG00000145050.15	0.734692	2.31288e-22	2.74654e-19
FGL2	ENSG00000127951.6	1.04587	3.70005e-22	3.99437e-19
CCND3	ENSG00000112576.12	0.666894	5.94198e-22	5.88008e-19
CDK2	ENSG00000123374.10	0.666379	4.90164e-19	4.47746e-16
SCG2	ENSG00000171951.4	0.916699	5.56576e-19	4.72096e-16
FAM198B	ENSG00000164125.15	-1.12341	8.73917e-19	6.91851e-16
IL11	ENSG00000095752.6	0.722016	2.17297e-18	1.61275e-15
ITGA11	ENSG00000137809.16	-0.623573	7.97812e-18	5.57295e-15
UNC5B	ENSG00000107731.12	-0.880093	3.29693e-17	2.17506e-14
SVEP1	ENSG00000165124.17	-0.732518	8.15389e-17	5.09618e-14
PSAT1	ENSG00000135069.13	-0.638481	1.5704e-16	9.32427e-14
PTTG1	ENSG00000164611.12	0.628104	2.67066e-16	1.44155e-13
HGF	ENSG00000019991.15	-0.621109	4.56319e-16	2.35599e-13
SLC14A1	ENSG00000141469.16	-1.02208	1.22632e-15	6.06773e-13
SLCO2A1	ENSG00000174640.12	1.04102	1.97514e-15	9.38191e-13
SCN7A	ENSG00000136546.13	-1.0894	2.70777e-15	1.23672e-12
NCR3LG1	ENSG00000188211.8	-1.03103	2.95543e-15	1.29984e-12
COL6A1	ENSG00000142156.14	-0.52953	3.27027e-15	1.38694e-12
CRYAB	ENSG00000109846.7	0.880941	6.82846e-15	2.79614e-12
ATOH8	ENSG00000168874.12	0.898614	8.94859e-15	3.54215e-12
TNC	ENSG00000041982.15	-0.5948	9.95116e-15	3.81194e-12
WISP1	ENSG00000104415.13	-0.740334	1.5215e-14	5.6462e-12
PRC1	ENSG00000198901.13	0.539732	2.15059e-14	7.73887e-12
ASS1	ENSG00000130707.17	-0.987092	2.8741e-14	9.7514e-12
CRLF1	ENSG00000006016.10	1.02994	2.85837e-14	9.7514e-12
CDCA3	ENSG00000111665.11	0.681496	3.48778e-14	1.15048e-11
TIMP3	ENSG00000100234.11	-0.56644	3.89979e-14	1.25162e-11
FBN2	ENSG00000138829.11	-0.64541	5.19293e-14	1.62279e-11
CORIN	ENSG00000145244.11	-0.70158	9.40744e-14	2.86444e-11
STC1	ENSG00000159167.11	0.627121	1.15873e-13	3.43997e-11
MMP1	ENSG00000196611.4	0.896583	1.5591e-13	4.51567e-11
TRPA1	ENSG00000104321.10	-0.646742	1.60607e-13	4.54097e-11
CASS4	ENSG00000087589.16	-0.736655	3.09067e-13	8.53528e-11
NRP1	ENSG00000099250.17	-0.544122	3.428e-13	9.2517e-11
F2RL2	ENSG00000164220.6	-0.796916	4.02575e-13	1.06235e-10
USP53	ENSG00000145390.11	-0.77648	4.29066e-13	1.10764e-10
TK1	ENSG00000167900.11	0.51083	1.54281e-12	3.81684e-10
CDC20	ENSG00000117399.13	0.529913	2.83983e-12	6.74461e-10
TRIB3	ENSG00000101255.10	-0.627243	2.91456e-12	6.78636e-10
CYP2S1	ENSG00000167600.13	0.809551	3.80884e-12	8.69807e-10
SH2D5	ENSG00000189410.11	-0.794991	6.74811e-12	1.51196e-09
COL3A1	ENSG00000168542.14	-0.57025	6.88374e-12	1.51379e-09
DHCR24	ENSG00000116133.11	-0.624462	7.21736e-12	1.55829e-09
SPAG5	ENSG00000076382.16	0.534833	7.85139e-12	1.66492e-09
PAG1	ENSG00000076641.4	-0.575791	1.17719e-11	2.36934e-09
A2M	ENSG00000175899.14	0.561414	1.41083e-11	2.7022e-09
DLGAP5	ENSG00000126787.12	0.549787	1.40829e-11	2.7022e-09
CEP55	ENSG00000138180.15	0.574519	1.46882e-11	2.76861e-09
SAMD11	ENSG00000187634.11	0.847455	1.5972e-11	2.96355e-09
P4HA3	ENSG00000149380.11	0.783436	2.2301e-11	4.07422e-09
KIF20A	ENSG00000112984.11	0.529875	2.35659e-11	4.24008e-09
GNG11	ENSG00000127920.5	0.540868	2.92544e-11	5.18501e-09
RGS5	ENSG00000143248.12	0.859993	3.1627e-11	5.5231e-09
MASP1	ENSG00000127241.16	-0.758063	3.67695e-11	6.32808e-09
AL353653.1	ENSG00000234693.1	0.847615	3.90645e-11	6.62702e-09
NFAT5	ENSG00000102908.20	-0.703323	5.51144e-11	9.09006e-09
IL16	ENSG00000172349.17	-0.835134	5.88767e-11	9.57754e-09
CLDN11	ENSG00000013297.10	-0.714991	9.33687e-11	1.49831e-08
ROR1	ENSG00000185483.11	-0.753372	1.12699e-10	1.7844e-08
SLFN5	ENSG00000166750.9	-0.509184	1.19475e-10	1.86679e-08
ALDH1L2	ENSG00000136010.13	-0.519983	1.66804e-10	2.50734e-08
SERPINE2	ENSG00000135919.12	0.551788	1.90038e-10	2.82087e-08
ADAMTS8	ENSG00000134917.9	-0.79925	2.1671e-10	3.1503e-08
CREB5	ENSG00000146592.16	-0.85155	2.17536e-10	3.1503e-08
NDRG1	ENSG00000104419.14	0.519487	2.66141e-10	3.76241e-08
FAM105A	ENSG00000145569.5	0.72406	2.90649e-10	4.06054e-08
BMP2K	ENSG00000138756.17	-0.635993	3.44308e-10	4.75425e-08
CCNB2	ENSG00000157456.7	0.548381	3.64311e-10	4.97264e-08
FLCN	ENSG00000154803.12	-0.601746	4.21182e-10	5.68356e-08
ENO3	ENSG00000108515.17	0.73307	4.28309e-10	5.7148e-08
FNIP1	ENSG00000217128.11	-0.662938	4.50796e-10	5.948e-08
POSTN	ENSG00000133110.14	-0.847128	4.61056e-10	6.01652e-08
UBE2C	ENSG00000175063.16	0.544484	4.7575e-10	6.14079e-08
VCAM1	ENSG00000162692.10	-0.822524	4.96553e-10	6.3404e-08
CSGALNACT1	ENSG00000147408.14	0.599482	5.54829e-10	7.00914e-08
ARNT2	ENSG00000172379.20	-0.534754	6.49661e-10	8.12076e-08
CRYBG1	ENSG00000112297.14	-0.731472	9.54501e-10	1.1807e-07
CCNA2	ENSG00000145386.9	0.529495	9.95073e-10	1.2182e-07
PRRX2	ENSG00000167157.10	0.50464	1.01712e-09	1.23248e-07
SOCS2	ENSG00000120833.13	0.567145	1.21098e-09	1.43804e-07
LSAMP	ENSG00000185565.11	-0.688244	1.25977e-09	1.46664e-07
MYOCD	ENSG00000141052.17	0.624243	1.29133e-09	1.48879e-07
PIMREG	ENSG00000129195.15	0.553016	1.57476e-09	1.74769e-07
DNER	ENSG00000187957.7	0.777949	2.96322e-09	3.19893e-07
JMJD1C	ENSG00000171988.18	-0.570399	3.11535e-09	3.3104e-07
LYPD1	ENSG00000150551.10	0.516299	3.12223e-09	3.3104e-07
B3GALT2	ENSG00000162630.5	-0.762499	3.24411e-09	3.40919e-07
NAV2	ENSG00000166833.19	-0.642855	3.57588e-09	3.66066e-07
SACS	ENSG00000151835.14	-0.568733	3.66545e-09	3.72028e-07
DCHS1	ENSG00000166341.7	-0.501179	3.82824e-09	3.8202e-07
CDCP1	ENSG00000163814.7	-0.574976	4.47715e-09	4.37518e-07
FAM167A	ENSG00000154319.14	0.582578	6.56375e-09	6.33695e-07
SGK1	ENSG00000118515.11	0.522618	6.66362e-09	6.3815e-07
ANKRD1	ENSG00000148677.6	0.74847	7.84102e-09	7.33166e-07
LIFR	ENSG00000113594.9	-0.578023	8.04299e-09	7.46176e-07
TENM4	ENSG00000149256.15	-0.69118	9.96186e-09	9.03031e-07
IL24	ENSG00000162892.15	0.786666	1.1781e-08	1.05984e-06
GLA	ENSG00000102393.9	0.503775	1.33475e-08	1.19174e-06
CABLES1	ENSG00000134508.12	0.52983	1.42403e-08	1.26196e-06
HIPK2	ENSG00000064393.15	-0.521928	1.45191e-08	1.27714e-06
HDAC9	ENSG00000048052.21	-0.775387	1.50016e-08	1.30033e-06
ID3	ENSG00000117318.8	0.770594	1.59041e-08	1.349e-06
KCNMA1	ENSG00000156113.22	-0.567522	1.72482e-08	1.44241e-06
CAMK1	ENSG00000134072.10	0.519097	1.78428e-08	1.47385e-06
SOCS2-AS1	ENSG00000246985.7	0.689088	2.16228e-08	1.74674e-06
GPC6	ENSG00000183098.10	-0.589126	2.39923e-08	1.91213e-06
CDK1	ENSG00000170312.15	0.513344	2.45382e-08	1.94261e-06
AMIGO2	ENSG00000139211.6	0.583126	2.90652e-08	2.25587e-06
SHC4	ENSG00000185634.11	0.583975	3.06612e-08	2.3643e-06
CLCN5	ENSG00000171365.15	-0.693113	3.10565e-08	2.37933e-06
RUNX1T1	ENSG00000079102.16	-0.709553	3.15787e-08	2.40383e-06
NUF2	ENSG00000143228.12	0.564568	3.80446e-08	2.83343e-06
UAP1L1	ENSG00000197355.10	-0.51993	3.81768e-08	2.83343e-06
RIPOR3	ENSG00000042062.11	0.517403	4.53924e-08	3.26688e-06
AL645608.1	ENSG00000223764.2	0.734633	4.92302e-08	3.52174e-06
MSMO1	ENSG00000052802.12	-0.578721	5.36787e-08	3.81697e-06
ALPL	ENSG00000162551.13	-0.747788	6.02353e-08	4.2577e-06
C7	ENSG00000112936.18	-0.620016	6.9057e-08	4.77083e-06
GREM2	ENSG00000180875.4	0.649882	6.87917e-08	4.77083e-06
CDKN3	ENSG00000100526.19	0.59714	7.05777e-08	4.81672e-06
ITGBL1	ENSG00000198542.13	-0.501042	7.43668e-08	5.01765e-06
INSIG1	ENSG00000186480.12	-0.596137	7.86776e-08	5.24886e-06
CPA4	ENSG00000128510.10	-0.547763	8.20017e-08	5.44005e-06
NRGN	ENSG00000154146.12	0.601349	8.92793e-08	5.85741e-06
TMEM119	ENSG00000183160.8	-0.729661	8.91196e-08	5.85741e-06
BACH1	ENSG00000156273.15	-0.530092	9.59668e-08	6.19351e-06
SLC4A7	ENSG00000033867.16	-0.570546	9.77519e-08	6.24088e-06
ATP8B1	ENSG00000081923.11	-0.525444	1.00427e-07	6.37737e-06
SMAD1	ENSG00000170365.9	-0.652639	1.02467e-07	6.43807e-06
TMSB15A	ENSG00000158164.6	0.653449	1.5915e-07	9.35599e-06
ZNF106	ENSG00000103994.16	-0.508148	2.31432e-07	1.32127e-05
LRIG1	ENSG00000144749.13	-0.515283	2.43691e-07	1.37802e-05
PTPRN	ENSG00000054356.13	0.546358	2.87011e-07	1.56881e-05
UBE2T	ENSG00000077152.9	0.525517	2.88e-07	1.56881e-05
ELOVL2	ENSG00000197977.3	-0.673458	3.2956e-07	1.75925e-05
SLIT2	ENSG00000145147.19	-0.595399	3.31851e-07	1.75925e-05
GPRC5A	ENSG00000013588.7	0.537879	3.38088e-07	1.77646e-05
ICAM1	ENSG00000090339.8	-0.515593	4.29432e-07	2.19806e-05
RAMP1	ENSG00000132329.10	-0.540607	4.69257e-07	2.3916e-05
PDP2	ENSG00000172840.6	-0.564069	4.92291e-07	2.4771e-05
VPS13C	ENSG00000129003.15	-0.514446	5.79937e-07	2.86948e-05
PSMC3IP	ENSG00000131470.14	0.552057	6.15002e-07	3.00541e-05
BAALC	ENSG00000164929.16	-0.527303	7.54535e-07	3.5556e-05
RGS17	ENSG00000091844.7	-0.650778	7.77645e-07	3.63564e-05
CENPW	ENSG00000203760.8	0.536543	8.2407e-07	3.83758e-05
IRS2	ENSG00000185950.8	-0.563577	9.2484e-07	4.25677e-05
KIAA1217	ENSG00000120549.17	-0.556403	1.07415e-06	4.79918e-05
HHIP	ENSG00000164161.9	0.64829	1.22719e-06	5.37898e-05
CENPA	ENSG00000115163.14	0.56606	1.52671e-06	6.42897e-05
COLEC10	ENSG00000184374.2	0.593153	1.78658e-06	7.41805e-05
IL32	ENSG00000008517.16	-0.618178	1.86343e-06	7.71019e-05
TNRC6C	ENSG00000078687.17	-0.53687	2.14194e-06	8.59309e-05
KIAA1644	ENSG00000138944.7	-0.645488	2.54793e-06	9.98568e-05
VAT1L	ENSG00000171724.2	-0.505738	2.72269e-06	0.000106169
CACNA1H	ENSG00000196557.12	-0.628036	2.80983e-06	0.000109042
FRMD3	ENSG00000172159.15	0.641744	2.89951e-06	0.000112155
LURAP1L	ENSG00000153714.5	-0.621047	3.34037e-06	0.000127958
ADM2	ENSG00000128165.8	-0.540254	3.4501e-06	0.000131314
SEPT6	ENSG00000125354.22	-0.519471	3.74886e-06	0.000140879
RELB	ENSG00000104856.13	-0.507117	3.87481e-06	0.000144243
SAPCD2	ENSG00000186193.8	0.553008	4.18063e-06	0.000153204
TGFBR3	ENSG00000069702.10	-0.557203	4.66765e-06	0.000168989
A4GALT	ENSG00000128274.15	0.505156	5.22169e-06	0.000187902
PMEL	ENSG00000185664.14	0.623497	6.23362e-06	0.000214563
SCNN1D	ENSG00000162572.20	0.546475	8.93466e-06	0.000293092
KCNK2	ENSG00000082482.13	-0.574508	9.18888e-06	0.000298953
SERPINI1	ENSG00000163536.12	0.611034	9.70845e-06	0.000314136
EDN1	ENSG00000078401.6	0.601011	1.12316e-05	0.000353034
ANKRD33B	ENSG00000164236.11	-0.510733	1.42714e-05	0.000434547
TMEM130	ENSG00000166448.14	-0.539172	1.61267e-05	0.000483596
AC012513.3	ENSG00000279348.1	-0.584881	1.72248e-05	0.000511361
MXD3	ENSG00000213347.10	0.52483	1.88401e-05	0.000551049
PDE3A	ENSG00000172572.6	0.589317	1.90617e-05	0.000554798
IL6ST	ENSG00000134352.19	-0.554119	1.96214e-05	0.000569692
ZNF853	ENSG00000236609.3	-0.564458	2.24746e-05	0.000638484
KYNU	ENSG00000115919.14	0.560815	3.01358e-05	0.000813325
SRCAP	ENSG00000080603.16	-0.570109	3.04794e-05	0.000820733
NOX4	ENSG00000086991.12	0.526718	3.05974e-05	0.000822044
AREG	ENSG00000109321.10	0.568898	3.74886e-05	0.000961506

## Sheet: IMR90_AluSx
Gene symbol	Ensembl gene ID	log2FoldChange	pvalue	padj
CCL2	ENSG00000108691.9	-1.49752	1.93027e-101	2.49507e-97
ANGPTL4	ENSG00000167772.11	1.1427	1.15705e-41	7.47804e-38
MMP3	ENSG00000149968.11	1.36343	9.15444e-31	3.94434e-27
SCD	ENSG00000099194.5	-0.921042	5.35252e-29	1.72967e-25
COL15A1	ENSG00000204291.10	-0.923688	2.05942e-27	5.32402e-24
PRC1	ENSG00000198901.13	0.75203	9.3595e-27	2.01635e-23
ADAM19	ENSG00000135074.15	0.783118	1.5909e-24	2.93771e-21
ADAMTS8	ENSG00000134917.9	-1.25071	3.83999e-23	6.20447e-20
FAM198B	ENSG00000164125.15	-1.25099	4.60826e-23	6.61849e-20
PTTG1	ENSG00000164611.12	0.741039	2.03107e-22	2.62536e-19
SVEP1	ENSG00000165124.17	-0.833712	2.16775e-21	2.54731e-18
CDC20	ENSG00000117399.13	0.710873	3.21712e-21	3.46537e-18
TPX2	ENSG00000088325.15	0.64786	5.73336e-21	5.70072e-18
LIF	ENSG00000128342.4	-1.03827	4.95564e-20	4.57547e-17
IQGAP3	ENSG00000183856.10	0.831672	1.15609e-19	9.96245e-17
MASP1	ENSG00000127241.16	-1.03551	1.5293e-19	1.23548e-16
CEP55	ENSG00000138180.15	0.753624	3.84941e-19	2.76431e-16
SPDL1	ENSG00000040275.16	0.737553	3.8392e-19	2.76431e-16
CASS4	ENSG00000087589.16	-0.889714	1.02215e-18	6.95386e-16
CDCA3	ENSG00000111665.11	0.779	2.26523e-18	1.46402e-15
NNMT	ENSG00000166741.7	-0.812739	2.53317e-18	1.55923e-15
SHROOM2	ENSG00000146950.12	-0.87385	5.21993e-18	3.06695e-15
FOXM1	ENSG00000111206.12	0.713505	5.95026e-18	3.34404e-15
AMIGO2	ENSG00000139211.6	0.899958	7.41447e-18	3.96122e-15
SPAG5	ENSG00000076382.16	0.667288	7.66134e-18	3.96122e-15
TACC3	ENSG00000013810.18	0.63624	9.43527e-18	4.69078e-15
MANF	ENSG00000145050.15	0.642686	1.36489e-17	6.53431e-15
CDH6	ENSG00000113361.12	0.709127	1.47715e-17	6.81915e-15
KIF20A	ENSG00000112984.11	0.671724	1.5524e-17	6.91942e-15
TK1	ENSG00000167900.11	0.611452	1.78127e-17	7.67492e-15
SQSTM1	ENSG00000161011.19	-0.590739	2.41461e-17	1.00682e-14
CRLF1	ENSG00000006016.10	1.1433	2.59141e-17	1.04677e-14
LITAF	ENSG00000189067.12	-0.63916	2.9899e-17	1.17114e-14
CDH2	ENSG00000170558.8	0.710301	3.90768e-17	1.48561e-14
EPAS1	ENSG00000116016.13	-0.572182	7.40531e-17	2.73489e-14
CRIP2	ENSG00000182809.10	0.61943	1.14914e-16	4.12605e-14
SUN2	ENSG00000100242.15	0.605781	1.33733e-16	4.67198e-14
CCNB1	ENSG00000134057.14	0.62459	1.71165e-16	5.8223e-14
MYBL2	ENSG00000101057.15	0.678324	2.94345e-16	9.75564e-14
CCDC102B	ENSG00000150636.17	-0.866009	3.47482e-16	1.12289e-13
CCNA2	ENSG00000145386.9	0.689433	1.12208e-15	3.45334e-13
COL11A1	ENSG00000060718.20	0.646835	2.64077e-15	7.93827e-13
ASS1	ENSG00000130707.17	-1.01327	4.66153e-15	1.36943e-12
TROAP	ENSG00000135451.12	0.745047	5.46555e-15	1.56995e-12
UBE2C	ENSG00000175063.16	0.675913	6.08506e-15	1.7099e-12
TM4SF1	ENSG00000169908.11	0.561161	1.26237e-14	3.47179e-12
CORIN	ENSG00000145244.11	-0.720389	1.41463e-14	3.80949e-12
MYOCD	ENSG00000141052.17	0.785059	1.53927e-14	4.06054e-12
KIF2C	ENSG00000142945.12	0.634454	4.05638e-14	1.04865e-11
WISP1	ENSG00000104415.13	-0.71799	5.50007e-14	1.394e-11
DLGAP5	ENSG00000126787.12	0.599162	1.18555e-13	2.947e-11
PLK1	ENSG00000166851.14	0.651905	1.47343e-13	3.59349e-11
CYP2S1	ENSG00000167600.13	0.852571	1.81361e-13	4.34124e-11
HGF	ENSG00000019991.15	-0.559553	2.26576e-13	5.32496e-11
CREB5	ENSG00000146592.16	-0.978707	2.64085e-13	6.09565e-11
RHOB	ENSG00000143878.9	0.541744	3.89997e-13	8.84403e-11
BIRC5	ENSG00000089685.14	0.574471	4.01261e-13	8.9426e-11
SCG2	ENSG00000171951.4	0.744082	4.34824e-13	9.52633e-11
SFRP1	ENSG00000104332.11	-0.5743	4.79623e-13	1.03327e-10
FAM105A	ENSG00000145569.5	0.823794	4.8993e-13	1.03817e-10
RACGAP1	ENSG00000161800.12	0.575254	5.21926e-13	1.07086e-10
TMEM130	ENSG00000166448.14	-0.904235	5.20297e-13	1.07086e-10
SLCO2A1	ENSG00000174640.12	0.943616	5.31641e-13	1.07375e-10
NCAPD2	ENSG00000010292.12	0.548541	6.935e-13	1.37911e-10
IL16	ENSG00000172349.17	-0.912055	7.10028e-13	1.39058e-10
DAB2	ENSG00000153071.14	-0.503872	7.47344e-13	1.44182e-10
CYR61	ENSG00000142871.16	0.568501	1.21258e-12	2.30496e-10
ZWINT	ENSG00000122952.16	0.580754	1.33593e-12	2.50264e-10
RAMP1	ENSG00000132329.10	-0.758262	1.41322e-12	2.60961e-10
FAM214B	ENSG00000005238.19	0.580203	1.59978e-12	2.91249e-10
SMTN	ENSG00000183963.18	0.571677	1.64674e-12	2.95636e-10
PIMREG	ENSG00000129195.15	0.640286	1.77644e-12	3.14552e-10
ITGBL1	ENSG00000198542.13	-0.647564	2.94093e-12	5.13709e-10
CLDN11	ENSG00000013297.10	-0.765145	3.67779e-12	6.17391e-10
PRRX2	ENSG00000167157.10	0.566635	5.13088e-12	8.50279e-10
CCNB2	ENSG00000157456.7	0.599231	5.23543e-12	8.56622e-10
CDK1	ENSG00000170312.15	0.627652	6.47926e-12	1.04689e-09
C19orf73	ENSG00000221916.3	-0.573068	7.53289e-12	1.19035e-09
F2RL2	ENSG00000164220.6	-0.746583	7.55137e-12	1.19035e-09
ICAM1	ENSG00000090339.8	-0.695384	7.9385e-12	1.2363e-09
CDK2	ENSG00000123374.10	0.505341	1.27293e-11	1.9588e-09
LYPD1	ENSG00000150551.10	0.588966	1.3307e-11	2.02361e-09
LRP11	ENSG00000120256.9	0.501169	2.22372e-11	3.26635e-09
RRM2	ENSG00000171848.14	0.570248	2.27196e-11	3.29971e-09
FIBIN	ENSG00000176971.3	-0.716426	2.64339e-11	3.79649e-09
VCAM1	ENSG00000162692.10	-0.878632	2.71904e-11	3.86223e-09
NUF2	ENSG00000143228.12	0.674008	3.48019e-11	4.88967e-09
SH2D5	ENSG00000189410.11	-0.763377	3.54121e-11	4.92191e-09
EHD3	ENSG00000013016.15	-0.530799	6.93388e-11	9.33618e-09
SHCBP1	ENSG00000171241.8	0.587147	8.21019e-11	1.09407e-08
TRIB3	ENSG00000101255.10	-0.578249	8.96688e-11	1.17077e-08
PCDHGC3	ENSG00000240184.6	-0.602626	9.33674e-11	1.20687e-08
MCM5	ENSG00000100297.15	0.515029	1.02508e-10	1.29903e-08
FKBP4	ENSG00000004478.7	0.50744	1.0817e-10	1.35748e-08
CHL1	ENSG00000134121.9	0.678534	1.28178e-10	1.5931e-08
CRYAB	ENSG00000109846.7	0.725036	1.37941e-10	1.69812e-08
UBE2T	ENSG00000077152.9	0.65077	1.40745e-10	1.7163e-08
KIF4A	ENSG00000090889.11	0.578283	1.5886e-10	1.90132e-08
ALPL	ENSG00000162551.13	-0.882848	1.61411e-10	1.91412e-08
TIMELESS	ENSG00000111602.11	0.541864	1.80396e-10	2.11597e-08
RNASEH2A	ENSG00000104889.5	0.5974	1.88602e-10	2.17667e-08
ANGPTL2	ENSG00000136859.9	-0.518317	2.11873e-10	2.40643e-08
NCAPG	ENSG00000109805.9	0.582501	3.05994e-10	3.40972e-08
POC1A	ENSG00000164087.7	0.644362	3.24649e-10	3.58668e-08
PBK	ENSG00000168078.9	0.627564	3.54847e-10	3.88708e-08
KLF2	ENSG00000127528.5	0.746051	4.029e-10	4.3259e-08
NCAPG2	ENSG00000146918.19	0.507324	4.56488e-10	4.83653e-08
CDKN3	ENSG00000100526.19	0.684366	4.94123e-10	5.15083e-08
NRGN	ENSG00000154146.12	0.690402	5.88549e-10	5.99022e-08
LSAMP	ENSG00000185565.11	-0.696154	6.14405e-10	6.20453e-08
RPS6KA2	ENSG00000071242.11	-0.569389	7.82655e-10	7.66409e-08
SHC3	ENSG00000148082.9	-0.523871	8.30756e-10	8.07395e-08
DHCR24	ENSG00000116133.11	-0.556411	9.29161e-10	8.96294e-08
SERPINE2	ENSG00000135919.12	0.528611	9.73754e-10	9.25496e-08
SMAD1	ENSG00000170365.9	-0.745256	1.04063e-09	9.81841e-08
PLPP3	ENSG00000162407.8	-0.506665	1.11028e-09	1.03996e-07
NCR3LG1	ENSG00000188211.8	-0.788208	1.20202e-09	1.11779e-07
MAN1C1	ENSG00000117643.14	-0.571985	1.3388e-09	1.2361e-07
ARNT2	ENSG00000172379.20	-0.520684	1.40396e-09	1.28656e-07
STC1	ENSG00000159167.11	0.511181	1.41336e-09	1.28656e-07
KIF22	ENSG00000079616.12	0.507559	1.43736e-09	1.29925e-07
BUB1B	ENSG00000156970.12	0.536829	1.51202e-09	1.35725e-07
KIF18B	ENSG00000186185.13	0.626354	1.61587e-09	1.43516e-07
SOCS1	ENSG00000185338.4	-0.729124	1.62103e-09	1.43516e-07
SCN7A	ENSG00000136546.13	-0.829619	1.67944e-09	1.47677e-07
BUB1	ENSG00000169679.14	0.571005	1.73796e-09	1.51789e-07
FNIP1	ENSG00000217128.11	-0.634577	1.91408e-09	1.64942e-07
DEPDC1	ENSG00000024526.16	0.664016	2.2493e-09	1.92546e-07
DIAPH3	ENSG00000139734.17	0.555707	2.80981e-09	2.35842e-07
LIFR	ENSG00000113594.9	-0.590465	2.87895e-09	2.39768e-07
MT1E	ENSG00000169715.14	-0.521757	2.90116e-09	2.39768e-07
ROR1	ENSG00000185483.11	-0.688104	2.92903e-09	2.39768e-07
SKA3	ENSG00000165480.15	0.606495	2.93079e-09	2.39768e-07
TRIP13	ENSG00000071539.13	0.544364	4.1046e-09	3.29541e-07
PRDM1	ENSG00000057657.15	0.669032	4.1625e-09	3.32126e-07
ITGB3	ENSG00000259207.7	0.599185	4.31182e-09	3.4193e-07
MCC	ENSG00000171444.17	-0.525584	5.00302e-09	3.94323e-07
NOX4	ENSG00000086991.12	0.726237	6.75615e-09	5.19822e-07
GNPDA1	ENSG00000113552.15	-0.577965	6.97663e-09	5.33609e-07
CENPA	ENSG00000115163.14	0.673127	8.28269e-09	6.22454e-07
CAMK1	ENSG00000134072.10	0.523767	1.11276e-08	8.2192e-07
CHTF18	ENSG00000127586.16	0.635158	1.13043e-08	8.30226e-07
SPRY4	ENSG00000187678.8	0.509636	1.30097e-08	9.44737e-07
HMMR	ENSG00000072571.19	0.607845	1.32092e-08	9.53869e-07
PITPNM3	ENSG00000091622.15	0.528349	1.38333e-08	9.93384e-07
SEPT6	ENSG00000125354.22	-0.63437	1.40223e-08	1.00139e-06
PRR16	ENSG00000184838.14	-0.513806	1.60931e-08	1.13978e-06
TFPI2	ENSG00000105825.11	0.743529	1.7729e-08	1.24546e-06
PRR5L	ENSG00000135362.13	0.774999	1.82327e-08	1.27392e-06
ANLN	ENSG00000011426.10	0.532752	1.90144e-08	1.31964e-06
KCNJ2	ENSG00000123700.4	-0.770967	1.90912e-08	1.31964e-06
FLCN	ENSG00000154803.12	-0.533983	2.18925e-08	1.50522e-06
INSIG1	ENSG00000186480.12	-0.618365	2.21954e-08	1.51798e-06
UBE2S	ENSG00000108106.13	0.569252	2.39213e-08	1.61888e-06
GREM2	ENSG00000180875.4	0.670074	2.43313e-08	1.62957e-06
MSMO1	ENSG00000052802.12	-0.590969	2.42651e-08	1.62957e-06
GTSE1	ENSG00000075218.18	0.533153	3.1879e-08	2.06942e-06
RECQL4	ENSG00000160957.12	0.568779	3.20196e-08	2.06942e-06
PDGFRL	ENSG00000104213.12	-0.531012	3.32683e-08	2.13944e-06
TGFBR3	ENSG00000069702.10	-0.668935	3.43492e-08	2.19801e-06
C7	ENSG00000112936.18	-0.624223	4.61218e-08	2.88005e-06
PSMC3IP	ENSG00000131470.14	0.601022	4.71255e-08	2.92858e-06
CENPW	ENSG00000203760.8	0.586346	5.69918e-08	3.47489e-06
TMEM119	ENSG00000183160.8	-0.737474	6.20079e-08	3.74539e-06
E2F1	ENSG00000101412.12	0.526789	6.3476e-08	3.81624e-06
PRR11	ENSG00000068489.12	0.553583	6.62349e-08	3.96367e-06
LRIG1	ENSG00000144749.13	-0.535057	7.19619e-08	4.28654e-06
EDN1	ENSG00000078401.6	0.732237	8.34533e-08	4.83291e-06
PKMYT1	ENSG00000127564.16	0.577958	8.37515e-08	4.83291e-06
KIAA1644	ENSG00000138944.7	-0.732364	9.13993e-08	5.20452e-06
PDE7B	ENSG00000171408.13	-0.557124	1.09065e-07	6.12944e-06
THBS2	ENSG00000186340.14	-0.632743	1.14126e-07	6.35861e-06
PMEPA1	ENSG00000124225.15	0.544528	1.18572e-07	6.57793e-06
SAPCD2	ENSG00000186193.8	0.628696	1.35786e-07	7.46883e-06
SLIT2	ENSG00000145147.19	-0.60528	1.77716e-07	9.61155e-06
BMP2K	ENSG00000138756.17	-0.52432	1.85052e-07	9.92521e-06
PDGFB	ENSG00000100311.16	0.71747	1.99632e-07	1.06191e-05
CDKN2D	ENSG00000129355.6	0.583242	2.56681e-07	1.34872e-05
FANCG	ENSG00000221829.9	0.522305	3.00469e-07	1.55979e-05
UBA7	ENSG00000182179.12	-0.506628	3.07724e-07	1.59105e-05
ENO3	ENSG00000108515.17	0.598895	3.10612e-07	1.59324e-05
NPC1	ENSG00000141458.12	0.50911	3.10587e-07	1.59324e-05
GNB3	ENSG00000111664.10	0.615631	3.13231e-07	1.60032e-05
SAMD11	ENSG00000187634.11	0.64231	3.17254e-07	1.6145e-05
KIAA1524	ENSG00000163507.13	0.520012	3.23541e-07	1.64004e-05
IRS2	ENSG00000185950.8	-0.58331	3.27676e-07	1.65404e-05
MYC	ENSG00000136997.17	-0.550482	3.28863e-07	1.65404e-05
WDR62	ENSG00000075702.16	0.53009	4.53013e-07	2.20968e-05
PTPRN	ENSG00000054356.13	0.532162	4.82126e-07	2.32536e-05
TMSB15A	ENSG00000158164.6	0.623749	5.01131e-07	2.39912e-05
CENPH	ENSG00000153044.9	0.605763	6.95893e-07	3.24733e-05
CENPK	ENSG00000123219.12	0.61422	7.01153e-07	3.26011e-05
ANKRD33B	ENSG00000164236.11	-0.581395	7.04741e-07	3.26505e-05
RDH10	ENSG00000121039.9	-0.531468	7.11832e-07	3.28612e-05
SQOR	ENSG00000137767.13	-0.606213	7.50643e-07	3.44071e-05
CPA4	ENSG00000128510.10	-0.501753	7.58924e-07	3.46096e-05
MMP1	ENSG00000196611.4	0.596796	8.9333e-07	4.02341e-05
P4HA3	ENSG00000149380.11	0.574693	8.96778e-07	4.02492e-05
CEMIP	ENSG00000103888.16	-0.62259	9.67577e-07	4.2979e-05
ADORA2B	ENSG00000170425.3	-0.638645	1.09242e-06	4.81931e-05
FRMD3	ENSG00000172159.15	0.668071	1.15545e-06	5.08006e-05
HAPLN3	ENSG00000140511.11	0.530118	1.16276e-06	5.09487e-05
SNCAIP	ENSG00000064692.18	0.511695	1.29944e-06	5.63643e-05
RAD51	ENSG00000051180.16	0.518323	1.47195e-06	6.27326e-05
ATOH8	ENSG00000168874.12	0.557721	1.50867e-06	6.37292e-05
RAD54L	ENSG00000085999.11	0.576856	1.63717e-06	6.84857e-05
ANKRD1	ENSG00000148677.6	0.618886	1.76694e-06	7.27313e-05
DBF4B	ENSG00000161692.17	0.55789	1.77242e-06	7.27313e-05
MAMLD1	ENSG00000013619.13	-0.524333	2.0916e-06	8.34444e-05
ELN	ENSG00000049540.16	0.65334	2.18973e-06	8.7003e-05
USP53	ENSG00000145390.11	-0.503295	2.207e-06	8.72406e-05
GDF5	ENSG00000125965.8	-0.651426	2.40198e-06	9.38005e-05
LCE2A	ENSG00000187173.3	0.636083	2.75916e-06	0.000104897
TONSL	ENSG00000160949.16	0.504515	2.83517e-06	0.000107156
FABP3	ENSG00000121769.7	-0.600028	2.89266e-06	0.000108693
GPAT3	ENSG00000138678.10	-0.598963	3.1517e-06	0.00011673
HGNC:18790	ENSG00000168824.14	-0.638509	3.77291e-06	0.000137228
ESAM	ENSG00000149564.11	0.568188	4.13355e-06	0.000148418
ULBP2	ENSG00000131015.4	0.586308	4.34186e-06	0.000153761
GAS1	ENSG00000180447.6	-0.63006	4.42017e-06	0.000156107
TNIK	ENSG00000154310.16	-0.54921	5.67193e-06	0.000197084
CENPI	ENSG00000102384.13	0.54819	5.81222e-06	0.000200343
PALM	ENSG00000099864.17	-0.621433	6.03228e-06	0.000206278
IL21R	ENSG00000103522.15	0.599936	6.98929e-06	0.000235884
CRYBG1	ENSG00000112297.14	-0.529249	7.61781e-06	0.000255098
MMP10	ENSG00000166670.9	0.588159	8.06531e-06	0.000267313
IGFBP2	ENSG00000115457.9	-0.588397	1.0991e-05	0.000349927
C5orf66	ENSG00000224186.8	-0.561781	1.12644e-05	0.000357748
INA	ENSG00000148798.10	0.501214	1.14136e-05	0.000359834
PODXL	ENSG00000128567.16	0.548928	1.15996e-05	0.000363924
MXD3	ENSG00000213347.10	0.534016	1.20992e-05	0.000376855
DAAM2	ENSG00000146122.16	-0.501727	1.2483e-05	0.000387873
CDC25C	ENSG00000158402.18	0.535115	1.28332e-05	0.0003978
HTR2B	ENSG00000135914.5	-0.574717	1.31852e-05	0.000407731
IFIT1	ENSG00000185745.9	-0.555571	1.32498e-05	0.000407777
PLXNC1	ENSG00000136040.8	-0.582203	1.3828e-05	0.000421559
SCNN1D	ENSG00000162572.20	0.531586	1.40119e-05	0.000424163
B3GALT2	ENSG00000162630.5	-0.553415	1.44432e-05	0.000434496
SHISA3	ENSG00000178343.4	-0.515481	1.44877e-05	0.000434496
AL645608.1	ENSG00000223764.2	0.582799	1.48134e-05	0.000442212
IL32	ENSG00000008517.16	-0.557069	1.52741e-05	0.000452103
DDIT4L	ENSG00000145358.6	-0.590366	1.54033e-05	0.000454574
HDAC9	ENSG00000048052.21	-0.588632	1.64208e-05	0.000478053
TENM4	ENSG00000149256.15	-0.510584	1.84019e-05	0.000527413
AL355075.4	ENSG00000259001.3	-0.589202	1.93418e-05	0.000551902
FAM49A	ENSG00000197872.11	-0.533077	1.99165e-05	0.000567051
ABCB1	ENSG00000085563.14	0.523004	2.00112e-05	0.000568495
DNER	ENSG00000187957.7	0.550814	2.61277e-05	0.000720099
HERC2P2	ENSG00000276550.4	0.503109	2.6375e-05	0.000725368
APCDD1L	ENSG00000198768.10	0.555077	3.01477e-05	0.000820398
ADAMTS14	ENSG00000138316.10	-0.566601	3.3085e-05	0.0008891
AC145098.2	ENSG00000279821.1	0.563566	3.38566e-05	0.000904196

## Sheet: IMR90_Control RNA
Gene symbol	Ensembl gene ID	log2FoldChange	pvalue	padj
TGM2	ENSG00000198959.11	1.01448	2.7485e-57	3.40842e-53
MMP3	ENSG00000149968.11	1.48594	4.2106e-36	2.61078e-32
ANGPTL4	ENSG00000167772.11	1.04256	8.58901e-35	3.55041e-31
NR4A1	ENSG00000123358.19	1.25571	5.1822e-33	1.60661e-29
CCL2	ENSG00000108691.9	-0.767223	1.6035e-28	3.977e-25
TM4SF1	ENSG00000169908.11	0.778256	1.12378e-26	2.32266e-23
SCD	ENSG00000099194.5	-0.849476	7.81236e-25	1.38401e-21
CORIN	ENSG00000145244.11	-0.943771	1.95019e-23	3.02304e-20
A2M	ENSG00000175899.14	0.824229	2.90626e-23	4.0045e-20
COL15A1	ENSG00000204291.10	-0.827468	3.03752e-22	3.76683e-19
STC1	ENSG00000159167.11	0.806421	1.2736e-21	1.43582e-18
CCND3	ENSG00000112576.12	0.658055	1.923e-21	1.98726e-18
CYP2S1	ENSG00000167600.13	1.05988	5.97936e-20	5.70385e-17
TFPI2	ENSG00000105825.11	1.19502	1.37769e-19	1.22033e-16
RIPOR3	ENSG00000042062.11	0.845854	3.01887e-19	2.4958e-16
CRLF1	ENSG00000006016.10	1.19718	8.58841e-19	6.65656e-16
MANF	ENSG00000145050.15	0.666302	1.13063e-18	8.24765e-16
CDK2	ENSG00000123374.10	0.641405	9.09002e-18	6.26252e-15
IL11	ENSG00000095752.6	0.684708	1.05351e-16	6.87607e-14
PSAT1	ENSG00000135069.13	-0.638276	1.47919e-16	9.17172e-14
CRIP2	ENSG00000182809.10	0.61365	3.01799e-16	1.7822e-13
FAM198B	ENSG00000164125.15	-1.02852	4.45761e-16	2.51268e-13
ASS1	ENSG00000130707.17	-1.04543	8.20735e-16	4.42519e-13
SCG2	ENSG00000171951.4	0.812964	3.1642e-15	1.63497e-12
SLCO2A1	ENSG00000174640.12	1.01013	1.27059e-14	6.30264e-12
FGL2	ENSG00000127951.6	0.825117	2.4646e-14	1.17552e-11
USP53	ENSG00000145390.11	-0.80626	5.16073e-14	2.37031e-11
RAMP1	ENSG00000132329.10	-0.782697	4.37427e-13	1.93733e-10
MSMO1	ENSG00000052802.12	-0.771634	4.63203e-13	1.98075e-10
AL353653.1	ENSG00000234693.1	0.922292	5.94264e-13	2.37725e-10
BMP2	ENSG00000125845.6	0.737941	1.13661e-12	4.29776e-10
PITPNM1	ENSG00000110697.12	0.592594	1.14367e-12	4.29776e-10
MMP1	ENSG00000196611.4	0.862276	1.25039e-12	4.56063e-10
DHCR24	ENSG00000116133.11	-0.645209	1.40322e-12	4.97181e-10
PRRX2	ENSG00000167157.10	0.5774	2.47172e-12	8.28426e-10
MICAL1	ENSG00000135596.17	0.515472	2.60657e-12	8.50633e-10
LRRC17	ENSG00000128606.12	-0.500198	4.03236e-12	1.28219e-09
ATOH8	ENSG00000168874.12	0.802625	4.46341e-12	1.38377e-09
TIMP3	ENSG00000100234.11	-0.50833	1.09364e-11	3.30787e-09
F2RL2	ENSG00000164220.6	-0.742989	1.20631e-11	3.53887e-09
NRP1	ENSG00000099250.17	-0.505914	1.22709e-11	3.53887e-09
NDRG1	ENSG00000104419.14	0.556004	1.28334e-11	3.61698e-09
P4HA3	ENSG00000149380.11	0.791092	1.37318e-11	3.78418e-09
SGK1	ENSG00000118515.11	0.606349	1.59937e-11	4.31169e-09
RGS5	ENSG00000143248.12	0.867013	2.13657e-11	5.29913e-09
SERPINE2	ENSG00000135919.12	0.579905	2.10389e-11	5.29913e-09
TRIB3	ENSG00000101255.10	-0.600586	2.12007e-11	5.29913e-09
HDAC9	ENSG00000048052.21	-0.915418	2.38178e-11	5.79147e-09
INSIG1	ENSG00000186480.12	-0.73633	3.48622e-11	8.15709e-09
COLEC10	ENSG00000184374.2	0.810649	5.40469e-11	1.24118e-08
CASS4	ENSG00000087589.16	-0.659145	6.10736e-11	1.35245e-08
JUNB	ENSG00000171223.5	0.602024	7.19091e-11	1.56446e-08
IL24	ENSG00000162892.15	0.898114	7.54014e-11	1.5805e-08
POSTN	ENSG00000133110.14	-0.884581	7.63101e-11	1.5805e-08
MASP1	ENSG00000127241.16	-0.738572	1.07899e-10	2.15816e-08
IQGAP3	ENSG00000183856.10	0.59446	1.26598e-10	2.45304e-08
OXTR	ENSG00000180914.10	-0.767413	1.39427e-10	2.61975e-08
FAM105A	ENSG00000145569.5	0.733569	1.61549e-10	2.9901e-08
B3GALT2	ENSG00000162630.5	-0.822935	1.73549e-10	3.16496e-08
CDCA3	ENSG00000111665.11	0.572375	2.07677e-10	3.67914e-08
SLC14A1	ENSG00000141469.16	-0.805702	2.26902e-10	3.96311e-08
SH2D5	ENSG00000189410.11	-0.732361	2.39122e-10	4.11854e-08
SAMD11	ENSG00000187634.11	0.790727	3.21498e-10	5.31586e-08
SCN7A	ENSG00000136546.13	-0.855799	5.21835e-10	8.29651e-08
BMP2K	ENSG00000138756.17	-0.61887	9.51456e-10	1.48872e-07
CRYBG1	ENSG00000112297.14	-0.720315	1.63332e-09	2.44033e-07
SCNN1D	ENSG00000162572.20	0.735281	1.93921e-09	2.85543e-07
SLC26A6	ENSG00000225697.12	0.53836	1.95719e-09	2.85543e-07
CYGB	ENSG00000161544.9	0.604172	2.23352e-09	3.18366e-07
SYNM	ENSG00000182253.14	0.525532	3.08079e-09	4.29269e-07
NRGN	ENSG00000154146.12	0.663911	3.24382e-09	4.46963e-07
PRSS12	ENSG00000164099.3	-0.535827	3.47508e-09	4.73566e-07
KCNK2	ENSG00000082482.13	-0.766943	3.55128e-09	4.7869e-07
CREB5	ENSG00000146592.16	-0.790103	3.69668e-09	4.9293e-07
HMGCS1	ENSG00000112972.14	-0.522914	4.45499e-09	5.87727e-07
SLIT2	ENSG00000145147.19	-0.677164	6.62752e-09	8.38652e-07
ENO3	ENSG00000108515.17	0.679538	7.18226e-09	8.90672e-07
PTPRN	ENSG00000054356.13	0.612755	7.84338e-09	9.63027e-07
CABLES1	ENSG00000134508.12	0.533812	1.07339e-08	1.26772e-06
ITGA8	ENSG00000077943.7	0.617391	1.17637e-08	1.36722e-06
SHC4	ENSG00000185634.11	0.600442	1.17968e-08	1.36722e-06
CRYAB	ENSG00000109846.7	0.642859	1.39219e-08	1.59856e-06
AL645608.1	ENSG00000223764.2	0.761685	1.53006e-08	1.74076e-06
KLHL17	ENSG00000187961.13	0.557978	1.62253e-08	1.8127e-06
ANO8	ENSG00000074855.10	0.570329	1.7422e-08	1.91194e-06
ITGBL1	ENSG00000198542.13	-0.522808	1.92742e-08	2.09666e-06
KYNU	ENSG00000115919.14	0.753805	2.16095e-08	2.29043e-06
ATP8B1	ENSG00000081923.11	-0.550882	2.32461e-08	2.44301e-06
HDAC5	ENSG00000108840.15	0.508756	2.54123e-08	2.64822e-06
CLDN11	ENSG00000013297.10	-0.612051	2.79323e-08	2.86271e-06
LSAMP	ENSG00000185565.11	-0.626828	2.93288e-08	2.9812e-06
PRDM1	ENSG00000057657.15	0.631138	3.26411e-08	3.26438e-06
HES4	ENSG00000188290.10	0.631647	3.64339e-08	3.61454e-06
SULF1	ENSG00000137573.13	-0.589373	5.05899e-08	4.90129e-06
GNB3	ENSG00000111664.10	0.652273	6.81643e-08	6.50235e-06
CSGALNACT1	ENSG00000147408.14	0.51814	8.33995e-08	7.6802e-06
MMP10	ENSG00000166670.9	0.705209	8.36083e-08	7.6802e-06
ACVRL1	ENSG00000139567.12	0.524249	9.15845e-08	8.22999e-06
FAM167A	ENSG00000154319.14	0.534576	1.01043e-07	8.95026e-06
CPA4	ENSG00000128510.10	-0.539607	1.22413e-07	1.07662e-05
MEG9	ENSG00000223403.3	0.641835	1.30371e-07	1.13855e-05
ID3	ENSG00000117318.8	0.718483	1.36897e-07	1.17893e-05
DNER	ENSG00000187957.7	0.686344	1.67676e-07	1.41453e-05
NAV2	ENSG00000166833.19	-0.568763	1.66786e-07	1.41453e-05
ROR1	ENSG00000185483.11	-0.602446	2.22817e-07	1.78268e-05
ELOVL2	ENSG00000197977.3	-0.668659	3.94139e-07	2.9986e-05
FNIP1	ENSG00000217128.11	-0.534334	4.57536e-07	3.39755e-05
CDK2AP2	ENSG00000167797.7	0.507398	5.02283e-07	3.70763e-05
IL16	ENSG00000172349.17	-0.636578	5.39515e-07	3.93561e-05
GREM2	ENSG00000180875.4	0.600624	6.15516e-07	4.41215e-05
ZNF692	ENSG00000171163.15	0.523266	7.00703e-07	4.96538e-05
BAALC	ENSG00000164929.16	-0.525763	7.88779e-07	5.52635e-05
VCAM1	ENSG00000162692.10	-0.645728	9.8564e-07	6.71589e-05
PMEPA1	ENSG00000124225.15	0.503887	1.13305e-06	7.51385e-05
MYOCD	ENSG00000141052.17	0.50024	1.18683e-06	7.78721e-05
LY6K	ENSG00000160886.13	0.540912	1.26701e-06	8.22625e-05
NCR3LG1	ENSG00000188211.8	-0.628408	1.28853e-06	8.29807e-05
SAPCD2	ENSG00000186193.8	0.578105	1.45098e-06	9.08766e-05
MFAP2	ENSG00000117122.13	0.510811	1.56745e-06	9.63327e-05
NFKBIZ	ENSG00000144802.11	0.519733	1.56874e-06	9.63327e-05
CHL1	ENSG00000134121.9	0.510043	1.63831e-06	0.000100082
A4GALT	ENSG00000128274.15	0.524342	2.18877e-06	0.000124509
QRICH2	ENSG00000129646.14	0.651104	2.31888e-06	0.000130119
THBS2	ENSG00000186340.14	-0.562631	2.67348e-06	0.000145589
C7	ENSG00000112936.18	-0.534071	3.16224e-06	0.000168305
IL32	ENSG00000008517.16	-0.600828	3.52035e-06	0.000182661
EDN1	ENSG00000078401.6	0.6337	3.6126e-06	0.000186666
KLF2	ENSG00000127528.5	0.551737	4.30275e-06	0.000218682
SOCS2-AS1	ENSG00000246985.7	0.564564	4.63357e-06	0.000228928
CORO6	ENSG00000167549.18	0.536693	6.62608e-06	0.000313626
LCE2A	ENSG00000187173.3	0.611439	6.90575e-06	0.000324387
HTR2B	ENSG00000135914.5	-0.580939	9.70811e-06	0.000431506
LINC00475	ENSG00000225511.6	0.514693	1.05532e-05	0.000467392
AREG	ENSG00000109321.10	0.598574	1.44145e-05	0.000601865
RGS18	ENSG00000150681.9	0.561385	1.47593e-05	0.000614196
RGS17	ENSG00000091844.7	-0.569433	1.48334e-05	0.000615212
SYNPO2	ENSG00000172403.10	-0.54185	1.58809e-05	0.000645702
TLR6	ENSG00000174130.12	-0.577293	1.81075e-05	0.000724359
MAMDC4	ENSG00000177943.13	0.54324	2.09173e-05	0.000805622
FABP3	ENSG00000121769.7	-0.538226	2.49768e-05	0.000927356
PMEL	ENSG00000185664.14	0.580836	2.56271e-05	0.000948662

## Sheet: HeLa_AluSx
Gene symbol	Ensembl gene ID	log2FoldChange	pvalue	padj
NCKAP5-AS1	ENSG00000233729,1	-1.06417	5.47e-16	1.07e-11
GLTPD2	ENSG00000182327,7	-0.847473	1.96e-08	0.000127854

## Sheet: HeLa_Control RNA
Gene symbol	Ensembl gene ID	log2FoldChange	pvalue	padj
FOS	ENSG00000170345,9	4.52846	0	0
JUNB	ENSG00000171223,5	2.45568	0	0
ITPR1	ENSG00000150995,18	-2.6218	0	0
ACTC1	ENSG00000159251,6	-3.08243	0	0
DACT2	ENSG00000164488,11	-2.44977	9.20427e-304	2.99581e-300
FOSB	ENSG00000125740,13	4.94799	2.11707e-293	5.74219e-290
SAMD11	ENSG00000187634,11	-2.36091	3.17903e-292	7.3908e-289
PTGS1	ENSG00000095303,14	1.98643	1.19397e-263	2.42883e-260
ECEL1	ENSG00000171551,11	-2.75196	9.40169e-262	1.70003e-258
PDK4	ENSG00000004799,7	-2.32849	1.46263e-252	2.38028e-249
IER2	ENSG00000160888,6	1.98466	3.32486e-252	4.91898e-249
AKR1B1	ENSG00000085662,13	1.70538	2.09061e-248	2.83521e-245
UNC13A	ENSG00000130477,15	3.56411	1.2852e-238	1.60887e-235
C3	ENSG00000125730,16	-1.43116	7.49789e-228	8.71576e-225
AL645608,1	ENSG00000223764,2	-2.83248	7.35947e-217	7.98454e-214
MYLK3	ENSG00000140795,12	-2.37315	2.25407e-214	2.29267e-211
BMP2	ENSG00000125845,6	-1.94805	1.11587e-207	1.06822e-204
CPS1	ENSG00000021826,14	-1.27528	1.36488e-201	1.234e-198
TNFSF15	ENSG00000181634,7	4.48435	3.7051e-200	3.17352e-197
DUSP1	ENSG00000120129,5	1.62474	8.06398e-199	6.56166e-196
RIMKLB	ENSG00000166532,15	-1.98457	2.96036e-195	2.29413e-192
SLC6A12	ENSG00000111181,12	3.12335	1.02912e-190	7.61266e-188
SCIN	ENSG00000006747,14	-1.72352	1.0126e-189	7.16482e-187
CASP9	ENSG00000132906,17	-1.62269	3.42475e-189	2.32227e-186
CD83	ENSG00000112149,9	-2.0984	1.0432e-187	6.79081e-185
MEOX1	ENSG00000005102,12	-1.96658	1.18477e-175	7.41572e-173
LINC00473	ENSG00000223414,2	-1.42279	2.28665e-143	1.37826e-140
ID3	ENSG00000117318,8	-1.10748	1.07468e-136	6.24618e-134
ALPI	ENSG00000163295,4	-2.40392	5.19499e-136	2.91529e-133
EGR1	ENSG00000120738,7	3.31864	7.03139e-136	3.80367e-133
JUN	ENSG00000177606,6	2.70373	7.24554e-136	3.80367e-133
MFSD12	ENSG00000161091,12	-1.42856	8.85066e-135	4.50111e-132
PXDN	ENSG00000130508,10	-1.2203	4.26595e-133	2.10376e-130
SOAT1	ENSG00000057252,12	-1.1734	1.32387e-129	6.33666e-127
PTP4A1	ENSG00000112245,10	-1.12741	2.18077e-129	1.014e-126
MAL2	ENSG00000147676,13	1.6789	4.65156e-128	2.10276e-125
PDE3A	ENSG00000172572,6	-1.13961	1.66651e-125	7.32994e-123
MFAP5	ENSG00000197614,10	-3.38257	4.84609e-123	2.0754e-120
DDIT4	ENSG00000168209,4	1.08989	6.3192e-123	2.63689e-120
S100A6	ENSG00000197956,9	0.990486	9.86252e-121	4.01257e-118
PRKD3	ENSG00000115825,9	-1.22608	2.01717e-114	8.0067e-112
ELF3	ENSG00000163435,15	1.55785	3.07973e-113	1.19332e-110
ENG	ENSG00000106991,13	-1.48901	3.60387e-113	1.36394e-110
ANPEP	ENSG00000166825,13	2.12184	6.81957e-108	2.46626e-105
ATP1B1	ENSG00000143153,12	1.05831	6.72016e-108	2.46626e-105
BHLHE40	ENSG00000134107,4	1.44776	3.59472e-105	1.27175e-102
LIFR	ENSG00000113594,9	-1.81967	4.38102e-103	1.51695e-100
SRRM4	ENSG00000139767,9	-2.4753	2.34096e-102	7.93683e-100
MSMO1	ENSG00000052802,12	1.51776	5.84716e-102	1.94197e-99
SPINK5	ENSG00000133710,15	-2.34426	4.92754e-101	1.60381e-98
SMAD6	ENSG00000137834,14	-1.22436	7.09803e-101	2.26497e-98
VWA5A	ENSG00000110002,15	-1.52742	1.47593e-100	4.61908e-98
ATOH8	ENSG00000168874,12	-1.68823	2.48218e-100	7.6217e-98
HSPB8	ENSG00000152137,6	-1.43744	2.52277e-98	7.60288e-96
OLR1	ENSG00000173391,8	-1.16236	4.28631e-98	1.26828e-95
CRIM1	ENSG00000150938,9	-1.00151	3.75953e-97	1.07338e-94
FGFR2	ENSG00000066468,22	-2.76515	3.69671e-97	1.07338e-94
KIF13A	ENSG00000137177,19	-1.13129	2.99527e-96	8.40432e-94
COL25A1	ENSG00000188517,14	-1.76041	3.70736e-96	1.0226e-93
CUX1	ENSG00000257923,9	-1.13598	4.24618e-96	1.15171e-93
RERG	ENSG00000134533,6	1.61388	5.73675e-96	1.53049e-93
ZFP36L1	ENSG00000185650,9	1.27923	2.62577e-94	6.89221e-92
SQLE	ENSG00000104549,11	1.04769	4.15406e-94	1.07307e-91
LTBP1	ENSG00000049323,15	-1.21863	9.60808e-94	2.44316e-91
MAP7	ENSG00000135525,18	-2.18778	2.6437e-93	6.61902e-91
EHF	ENSG00000135373,12	1.93766	3.02469e-91	7.45814e-89
PTGES	ENSG00000148344,10	0.858061	6.83122e-91	1.65927e-88
NHS	ENSG00000188158,14	-1.70701	6.56863e-90	1.57203e-87
CDA	ENSG00000158825,5	1.13991	1.04457e-88	2.46367e-86
GPRC5A	ENSG00000013588,7	0.835242	1.14109e-88	2.65288e-86
DLX4	ENSG00000108813,10	-1.81509	3.14216e-88	7.20219e-86
HES1	ENSG00000114315,3	2.42916	1.14846e-87	2.59583e-85
SIPA1L1	ENSG00000197555,9	-0.967961	3.79514e-87	8.46055e-85
ATP2B4	ENSG00000058668,14	-1.13257	4.82376e-86	1.06084e-83
HPD	ENSG00000158104,11	-1.19824	1.48908e-84	3.23111e-82
SH3BP5	ENSG00000131370,15	-1.49118	2.16709e-84	4.64042e-82
S100A16	ENSG00000188643,10	1.13686	2.48912e-83	5.26078e-81
PXYLP1	ENSG00000155893,12	-1.31893	9.85064e-83	2.05525e-80
SEMA6D	ENSG00000137872,16	-1.87958	6.0964e-81	1.25586e-78
SLF1	ENSG00000133302,12	-1.3129	7.19716e-81	1.46408e-78
ENO3	ENSG00000108515,17	-1.20652	1.94409e-80	3.90594e-78
TMSB4X	ENSG00000205542,10	0.94719	2.71291e-79	5.38414e-77
THSD4	ENSG00000187720,14	1.517	7.28494e-79	1.42838e-76
NXN	ENSG00000167693,16	-1.41736	2.13665e-78	4.13951e-76
ROR2	ENSG00000169071,14	-1.443	4.48236e-76	8.58188e-74
HIST2H2BE	ENSG00000184678,10	1.58524	4.95652e-76	9.37935e-74
ACSS2	ENSG00000131069,19	1.54341	7.44268e-76	1.39221e-73
DAB2	ENSG00000153071,14	-1.1708	3.61029e-75	6.67658e-73
FMOD	ENSG00000122176,10	-1.75432	6.633e-75	1.21287e-72
DAPK2	ENSG00000035664,11	1.4738	5.4308e-71	9.82009e-69
BASP1	ENSG00000176788,8	-0.744074	9.2741e-71	1.65853e-68
MBNL3	ENSG00000076770,14	-1.34054	1.73686e-70	3.07235e-68
RNF182	ENSG00000180537,12	-1.58524	5.92549e-70	1.0369e-67
COL9A3	ENSG00000092758,15	-1.38752	1.88771e-69	3.26814e-67
EPHA2	ENSG00000142627,12	1.05831	4.62405e-69	7.92123e-67
USP9X	ENSG00000124486,12	-0.966596	1.01393e-68	1.71882e-66
CDKN2AIP	ENSG00000168564,5	-1.24647	4.63671e-68	7.77915e-66
AFAP1	ENSG00000196526,10	-0.799573	9.88137e-68	1.64091e-65
SAMD5	ENSG00000203727,3	-1.55391	1.60948e-67	2.64573e-65
ADD3	ENSG00000148700,14	-1.08889	2.34953e-67	3.82362e-65
ARHGEF12	ENSG00000196914,8	-1.04925	2.09711e-66	3.37905e-64
RHOBTB3	ENSG00000164292,12	-0.879973	1.25542e-65	2.00302e-63
SLC16A6	ENSG00000108932,11	-1.04351	1.34948e-65	2.13218e-63
TNFSF9	ENSG00000125657,4	0.949022	1.7363e-65	2.71698e-63
AC097478,1	ENSG00000251095,6	-1.55965	1.95906e-65	3.03635e-63
PIK3C2B	ENSG00000133056,13	-0.998102	8.28218e-65	1.27155e-62
TLN2	ENSG00000171914,16	-0.937301	4.63257e-64	7.04583e-62
AHRR	ENSG00000063438,16	-1.15277	8.18003e-64	1.23261e-61
THBS1	ENSG00000137801,10	-1.05085	9.22799e-64	1.37776e-61
GRB7	ENSG00000141738,13	2.2744	7.53035e-63	1.11408e-60
DCN	ENSG00000011465,16	1.56585	2.84644e-62	4.17325e-60
CTGF	ENSG00000118523,5	1.3223	7.81398e-62	1.1354e-59
CRTC3	ENSG00000140577,15	-0.835181	5.81718e-61	8.37778e-59
CYR61	ENSG00000142871,16	1.04154	1.50303e-60	2.14563e-58
ZMAT3	ENSG00000172667,10	-0.862139	3.32904e-60	4.71103e-58
FTH1	ENSG00000167996,15	0.679404	4.78275e-59	6.70987e-57
ADARB1	ENSG00000197381,15	-0.929038	5.68511e-59	7.90764e-57
DHCR7	ENSG00000172893,15	1.08667	4.35829e-58	6.01075e-56
ZFP36	ENSG00000128016,5	2.06877	1.29584e-57	1.77214e-55
SEMA3B	ENSG00000012171,19	-0.984152	2.73038e-57	3.70285e-55
NEDD9	ENSG00000111859,16	-2.03569	4.60575e-57	6.19454e-55
USH1C	ENSG00000006611,15	-2.55895	1.27156e-56	1.69617e-54
SYNE1	ENSG00000131018,22	-1.95435	2.09295e-56	2.76916e-54
NPR3	ENSG00000113389,15	-2.7983	2.53894e-56	3.33216e-54
SLC27A2	ENSG00000140284,10	-0.867487	3.83996e-56	4.99932e-54
CCND3	ENSG00000112576,12	-0.988453	3.964e-56	5.11985e-54
C8orf22	ENSG00000168333,13	-2.59134	4.56288e-56	5.84695e-54
TBX3	ENSG00000135111,15	-0.880417	5.59643e-56	7.11533e-54
MYLK	ENSG00000065534,18	-1.53165	1.87727e-55	2.36827e-53
SYT7	ENSG00000011347,9	-1.71579	1.98365e-55	2.48323e-53
EFHD2	ENSG00000142634,12	-0.813365	2.03344e-55	2.52612e-53
SERPINE2	ENSG00000135919,12	2.37743	3.92023e-55	4.83317e-53
TXNRD1	ENSG00000198431,15	-0.788282	4.00313e-55	4.89826e-53
PLAC8	ENSG00000145287,10	-1.67262	6.13806e-55	7.45453e-53
PICSAR	ENSG00000275874,1	-1.32448	8.05146e-55	9.70589e-53
IGSF10	ENSG00000152580,8	-2.6026	2.26577e-54	2.71126e-52
ADAMTS1	ENSG00000154734,14	-1.22651	3.1186e-54	3.70453e-52
SLC7A5	ENSG00000103257,8	-0.758428	5.39944e-54	6.36743e-52
COBLL1	ENSG00000082438,15	-0.695671	1.09084e-53	1.27715e-51
EDIL3	ENSG00000164176,12	-1.35717	4.21046e-53	4.89436e-51
HIST1H1C	ENSG00000187837,3	0.9188	5.18917e-53	5.98926e-51
SH3PXD2A	ENSG00000107957,16	-0.984156	5.68036e-53	6.51002e-51
SIK2	ENSG00000170145,4	-1.03538	1.07769e-52	1.22645e-50
TEAD1	ENSG00000187079,16	-0.73987	1.76731e-52	1.9973e-50
CDK6	ENSG00000105810,9	-1.56293	4.20298e-52	4.7172e-50
CAPN2	ENSG00000162909,17	0.728058	6.63593e-52	7.39679e-50
PLEKHA6	ENSG00000143850,13	0.946184	6.7598e-52	7.43304e-50
PIR	ENSG00000087842,10	-0.918396	6.72498e-52	7.43304e-50
TNFAIP3	ENSG00000118503,14	-2.17552	2.39367e-51	2.6144e-49
FBLN5	ENSG00000140092,14	-1.55734	1.53872e-50	1.66941e-48
TFRC	ENSG00000072274,12	-0.678908	2.32118e-50	2.50165e-48
RASSF5	ENSG00000266094,7	1.19284	3.29999e-50	3.53316e-48
SLC12A3	ENSG00000070915,9	-0.62358	5.73239e-50	6.09732e-48
DIO2	ENSG00000211448,11	-1.98407	7.29231e-50	7.70617e-48
ROBO1	ENSG00000169855,19	-0.785171	7.65142e-50	8.0335e-48
MRC2	ENSG00000011028,13	-1.05865	7.71792e-50	8.05138e-48
KIF26A	ENSG00000066735,14	-0.891267	8.0418e-50	8.33582e-48
CHRD	ENSG00000090539,15	-1.95766	9.53496e-50	9.82101e-48
SULF2	ENSG00000196562,14	1.05132	1.43973e-49	1.4736e-47
IER5L	ENSG00000188483,7	1.62139	7.95809e-49	8.09437e-47
TBC1D2	ENSG00000095383,19	1.33528	8.0131e-49	8.0997e-47
SELENBP1	ENSG00000143416,20	-0.786272	1.55745e-48	1.56456e-46
FSTL1	ENSG00000163430,11	-0.701831	4.0349e-48	4.02846e-46
DUSP6	ENSG00000139318,7	1.7465	6.08607e-48	6.03931e-46
SCARA3	ENSG00000168077,13	-0.96318	6.59762e-48	6.50725e-46
F2RL1	ENSG00000164251,4	1.67608	7.3632e-48	7.21859e-46
CD44	ENSG00000026508,17	0.675136	8.19042e-48	7.98149e-46
CDKN2B	ENSG00000147883,10	1.32742	9.79868e-48	9.49188e-46
TRIB3	ENSG00000101255,10	1.16876	1.25928e-47	1.21263e-45
SMAD9	ENSG00000120693,13	-1.60524	1.70579e-47	1.63295e-45
FDFT1	ENSG00000079459,12	0.68216	1.71881e-47	1.63579e-45
ZBED6CL	ENSG00000188707,5	0.974438	3.67357e-47	3.4758e-45
S100A4	ENSG00000196154,11	0.557071	2.37718e-46	2.21065e-44
WWC2	ENSG00000151718,15	-0.868983	2.36563e-46	2.21065e-44
NPTX1	ENSG00000171246,5	-0.92593	2.37494e-46	2.21065e-44
NCCRP1	ENSG00000188505,4	-2.09938	4.48382e-46	4.14601e-44
TUB	ENSG00000166402,8	-0.925487	1.61656e-45	1.48632e-43
ARID5B	ENSG00000150347,14	-0.805041	1.85832e-45	1.68952e-43
PDE4D	ENSG00000113448,18	-0.817729	1.85613e-45	1.68952e-43
ADGRG2	ENSG00000173698,17	-1.66974	7.21658e-45	6.52459e-43
PRKCB	ENSG00000166501,12	-2.41863	1.06838e-44	9.60595e-43
COL4A5	ENSG00000188153,12	-0.66397	1.72137e-44	1.53921e-42
MEGF9	ENSG00000106780,8	-1.16024	5.70033e-44	5.06924e-42
TFPI2	ENSG00000105825,11	1.42809	6.91206e-44	6.11341e-42
CTSD	ENSG00000117984,13	0.735607	7.00486e-44	6.162e-42
RDH10	ENSG00000121039,9	-1.06897	7.82483e-44	6.84631e-42
WISP2	ENSG00000064205,10	-0.810474	8.70937e-44	7.57948e-42
MOB3B	ENSG00000120162,9	-1.61205	1.36307e-43	1.17993e-41
SLCO4A1	ENSG00000101187,15	1.09612	1.55562e-43	1.33948e-41
ACAT2	ENSG00000120437,8	0.71889	2.13716e-43	1.83054e-41
LRRC61	ENSG00000127399,14	0.905148	2.60965e-43	2.22353e-41
AC004847,1	ENSG00000260997,1	2.25749	2.66589e-43	2.25962e-41
UGT1A7	ENSG00000244122,2	-1.99448	2.77422e-43	2.33926e-41
TGM2	ENSG00000198959,11	1.82281	3.08806e-43	2.59047e-41
GABARAPL1	ENSG00000139112,10	-0.807786	6.8658e-43	5.72995e-41
ETS2	ENSG00000157557,11	-0.83466	1.13423e-42	9.41758e-41
AC090826,1	ENSG00000260266,1	1.51412	1.82764e-42	1.5098e-40
ITGA3	ENSG00000005884,17	0.870493	2.32449e-42	1.91055e-40
MCAM	ENSG00000076706,16	-0.7965	2.5882e-42	2.1166e-40
PIEZO2	ENSG00000154864,11	-0.938604	3.83476e-42	3.12035e-40
GJB3	ENSG00000188910,7	1.46205	4.72147e-42	3.82274e-40
ANKH	ENSG00000154122,12	-0.646156	6.17299e-42	4.97323e-40
ADAM33	ENSG00000149451,17	-1.65201	1.20705e-41	9.6766e-40
POLA1	ENSG00000101868,10	-0.686625	1.59409e-41	1.27168e-39
FGFR3	ENSG00000068078,17	-1.44566	2.37503e-41	1.88542e-39
RDX	ENSG00000137710,14	-0.901609	2.65631e-41	2.09848e-39
EIF1	ENSG00000173812,10	0.65673	3.07084e-41	2.41424e-39
TGFBR3	ENSG00000069702,10	-0.900801	5.69092e-41	4.4526e-39
OSBP2	ENSG00000184792,15	0.880003	6.21169e-41	4.8368e-39
TLE2	ENSG00000065717,14	-1.05116	6.47585e-41	5.01847e-39
GCNT3	ENSG00000140297,12	1.78679	1.40656e-40	1.08485e-38
MARC1	ENSG00000186205,12	-0.627613	1.78888e-40	1.37322e-38
SMPDL3A	ENSG00000172594,12	-1.27893	1.83281e-40	1.40034e-38
KRT80	ENSG00000167767,13	-0.623811	2.00244e-40	1.52279e-38
AC011346,1	ENSG00000248109,2	-2.39024	4.14503e-40	3.1375e-38
SLC2A13	ENSG00000151229,12	-1.35197	4.31746e-40	3.25289e-38
PLA2G4A	ENSG00000116711,9	-0.855944	6.03204e-40	4.52375e-38
PGBD5	ENSG00000177614,10	-1.60319	6.4147e-40	4.78866e-38
ZFX	ENSG00000005889,15	-0.714354	6.53378e-40	4.85529e-38
TRIM16L	ENSG00000108448,21	-1.14954	6.71799e-40	4.96948e-38
CELSR2	ENSG00000143126,7	-0.848638	8.95947e-40	6.59757e-38
DUSP4	ENSG00000120875,8	2.17695	1.65366e-39	1.21224e-37
SLC44A2	ENSG00000129353,14	-0.696351	1.80191e-39	1.31499e-37
SLC2A6	ENSG00000160326,13	1.16243	2.3476e-39	1.70558e-37
L1CAM	ENSG00000198910,12	-0.818924	3.06899e-39	2.21977e-37
SLC20A1	ENSG00000144136,10	0.659156	3.2065e-39	2.30897e-37
S100A11	ENSG00000163191,5	0.584744	4.48637e-39	3.21635e-37
HMG20B	ENSG00000064961,18	-0.747443	7.21723e-39	5.15146e-37
PKN1	ENSG00000123143,12	0.81677	7.75528e-39	5.51133e-37
COBL	ENSG00000106078,17	-0.759363	1.95232e-38	1.38139e-36
MYC	ENSG00000136997,17	0.718087	2.0532e-38	1.44648e-36
CSRP2	ENSG00000175183,9	-1.13957	2.16646e-38	1.5197e-36
KREMEN1	ENSG00000183762,12	-1.40447	2.47139e-38	1.72616e-36
ADAMTS8	ENSG00000134917,9	-2.18935	8.11446e-38	5.64336e-36
B3GAT1	ENSG00000109956,12	-2.43361	8.68589e-38	6.01507e-36
MB	ENSG00000198125,12	1.72212	1.64502e-37	1.13437e-35
ITGA2	ENSG00000164171,10	1.19398	2.10698e-37	1.44679e-35
SH3BP4	ENSG00000130147,15	-0.945441	3.5585e-37	2.43324e-35
CITED4	ENSG00000179862,6	-0.897142	4.81603e-37	3.27933e-35
FAM83A	ENSG00000147689,16	1.09972	5.52705e-37	3.7478e-35
FSTL3	ENSG00000070404,9	-0.722743	8.30307e-37	5.60681e-35
RAD21	ENSG00000164754,14	-0.537096	1.4755e-36	9.92243e-35
MTUS1	ENSG00000129422,14	0.855492	1.96085e-36	1.3132e-34
EML1	ENSG00000066629,16	-1.53364	2.43361e-36	1.62314e-34
PAPPA	ENSG00000182752,9	-1.24847	2.69437e-36	1.78972e-34
SCNN1A	ENSG00000111319,12	0.731213	3.07734e-36	2.0358e-34
SYNM	ENSG00000182253,14	-0.833058	2.02458e-35	1.33393e-33
COL4A1	ENSG00000187498,14	-0.810328	2.21088e-35	1.4508e-33
ALDH1A3	ENSG00000184254,16	0.919625	2.66098e-35	1.73915e-33
FENDRR	ENSG00000268388,5	-0.98045	2.81457e-35	1.83217e-33
TBX1	ENSG00000184058,13	-1.02529	3.56404e-35	2.3108e-33
ITGB4	ENSG00000132470,13	1.95424	3.9104e-35	2.52531e-33
KSR1	ENSG00000141068,13	-1.27323	4.83633e-35	3.11092e-33
FBXO30	ENSG00000118496,4	-0.660281	5.38259e-35	3.44867e-33
GIPC3	ENSG00000179855,5	-1.51457	5.87403e-35	3.74878e-33
DMD	ENSG00000198947,15	-0.760122	7.67497e-35	4.879e-33
TTC39C	ENSG00000168234,12	-0.949962	1.19262e-34	7.55204e-33
STC2	ENSG00000113739,10	1.06828	1.44017e-34	9.08424e-33
SORBS2	ENSG00000154556,17	-1.93893	2.20758e-34	1.38711e-32
RUNX2	ENSG00000124813,20	2.32973	2.24867e-34	1.40749e-32
JUND	ENSG00000130522,5	0.836986	2.46395e-34	1.53634e-32
PPM1H	ENSG00000111110,11	-1.02241	2.59233e-34	1.61021e-32
NR4A3	ENSG00000119508,17	-1.72153	2.83363e-34	1.7534e-32
DFNA5	ENSG00000105928,13	-0.938776	3.64614e-34	2.24763e-32
IGFBP7	ENSG00000163453,11	-0.911198	3.7794e-34	2.32098e-32
GAS1	ENSG00000180447,6	-0.935172	4.54147e-34	2.77849e-32
TINAGL1	ENSG00000142910,15	1.80621	5.55361e-34	3.385e-32
DRAM1	ENSG00000136048,13	0.698465	9.92519e-34	6.00455e-32
WFDC21P	ENSG00000261040,6	1.06314	1.0716e-33	6.45895e-32
MIDN	ENSG00000167470,12	0.984378	1.11513e-33	6.69656e-32
MT2A	ENSG00000125148,6	1.38437	2.00358e-33	1.19876e-31
CDH5	ENSG00000179776,17	2.08471	2.89853e-33	1.72787e-31
PCDH1	ENSG00000156453,13	1.41476	3.14335e-33	1.86697e-31
MN1	ENSG00000169184,5	-1.09714	6.24406e-33	3.69512e-31
SVEP1	ENSG00000165124,17	-0.823638	7.30043e-33	4.30461e-31
LGR4	ENSG00000205213,13	-0.802584	7.38367e-33	4.33797e-31
ALDH3A1	ENSG00000108602,17	0.920132	7.76496e-33	4.54557e-31
CAV1	ENSG00000105974,11	0.648426	1.04554e-32	6.09863e-31
ADAMTSL4	ENSG00000143382,14	-0.95745	1.81295e-32	1.05371e-30
TSPAN1	ENSG00000117472,9	1.50994	1.8453e-32	1.0687e-30
FAM124A	ENSG00000150510,16	-1.14551	1.89029e-32	1.09087e-30
HDAC4	ENSG00000068024,16	-0.954773	2.46934e-32	1.42e-30
FAM102A	ENSG00000167106,11	0.953651	2.62185e-32	1.50239e-30
SORL1	ENSG00000137642,12	-0.914758	2.6821e-32	1.53153e-30
IGF1R	ENSG00000140443,13	-0.656629	3.49312e-32	1.98766e-30
ROCK2	ENSG00000134318,13	-0.768774	3.59571e-32	2.03891e-30
PSCA	ENSG00000167653,4	1.81176	4.29794e-32	2.42864e-30
HIST1H2AC	ENSG00000180573,9	0.830745	5.41713e-32	3.05047e-30
ID2	ENSG00000115738,9	-1.34299	5.96283e-32	3.34618e-30
MRPS6	ENSG00000243927,5	0.980601	6.11561e-32	3.42012e-30
IER5	ENSG00000162783,10	0.852086	7.29609e-32	4.06632e-30
HR	ENSG00000168453,14	-0.692054	8.332e-32	4.62781e-30
DUSP2	ENSG00000158050,4	-0.818509	9.94419e-32	5.50448e-30
TSC22D3	ENSG00000157514,16	0.760732	1.38846e-31	7.65959e-30
ARL4D	ENSG00000175906,4	1.17011	1.63177e-31	8.97144e-30
NABP1	ENSG00000173559,12	-0.71143	1.69905e-31	9.30989e-30
IRAK2	ENSG00000134070,4	1.32074	1.93444e-31	1.05641e-29
FERMT2	ENSG00000073712,14	-0.658495	2.95343e-31	1.6075e-29
DLX3	ENSG00000064195,7	-1.75522	3.595e-31	1.95017e-29
KCNN4	ENSG00000104783,11	0.864491	4.38789e-31	2.37238e-29
CEBPB	ENSG00000172216,5	0.943547	5.90915e-31	3.18429e-29
LAMA4	ENSG00000112769,18	1.42165	6.24108e-31	3.35206e-29
RHOBTB1	ENSG00000072422,16	-0.899858	6.60243e-31	3.53447e-29
CYB5B	ENSG00000103018,16	0.541659	2.81845e-30	1.50385e-28
ACADL	ENSG00000115361,7	-1.83456	3.7424e-30	1.99032e-28
BMP5	ENSG00000112175,7	-0.732768	4.00045e-30	2.12063e-28
HDAC6	ENSG00000094631,18	-0.771941	4.33535e-30	2.2907e-28
PAQR5	ENSG00000137819,13	0.697167	4.41108e-30	2.32317e-28
ARHGAP21	ENSG00000107863,17	-0.635564	5.54355e-30	2.91018e-28
PFKL	ENSG00000141959,16	-0.703171	7.90106e-30	4.13446e-28
JADE3	ENSG00000102221,13	-0.751081	1.02901e-29	5.36735e-28
APOBEC3C	ENSG00000244509,3	0.763267	1.1305e-29	5.87787e-28
SLC25A4	ENSG00000151729,10	-0.816757	1.29684e-29	6.72126e-28
BCAR3	ENSG00000137936,16	0.771642	1.58316e-29	8.15329e-28
COTL1	ENSG00000103187,7	0.568813	1.70769e-29	8.76686e-28
SDC2	ENSG00000169439,11	-0.941504	1.90181e-29	9.73273e-28
ETV5	ENSG00000244405,7	1.13466	2.02155e-29	1.03131e-27
SLC25A23	ENSG00000125648,14	0.688307	2.35254e-29	1.19268e-27
TSPAN5	ENSG00000168785,7	2.0064	2.37847e-29	1.20209e-27
EPS8	ENSG00000151491,12	1.32287	2.53388e-29	1.27667e-27
FARP1	ENSG00000152767,16	-0.720461	2.63804e-29	1.32504e-27
SNCA	ENSG00000145335,15	-1.22417	2.96039e-29	1.48238e-27
IDI1	ENSG00000067064,10	0.623529	3.01982e-29	1.5075e-27
IL20RB	ENSG00000174564,12	-0.65629	3.22731e-29	1.60616e-27
ALCAM	ENSG00000170017,12	0.665529	3.75716e-29	1.86415e-27
P4HA2	ENSG00000072682,18	-0.826407	4.79535e-29	2.37202e-27
TNFAIP2	ENSG00000185215,8	0.672861	5.84634e-29	2.88313e-27
TFPI	ENSG00000003436,15	0.681391	6.06212e-29	2.98051e-27
MYL9	ENSG00000101335,9	-0.797612	7.33934e-29	3.5976e-27
CYP1A1	ENSG00000140465,13	1.63765	1.00886e-28	4.93038e-27
TMEM2	ENSG00000135048,13	-0.689419	1.10238e-28	5.3713e-27
LPL	ENSG00000175445,14	-0.668758	1.251e-28	6.07724e-27
SLC22A5	ENSG00000197375,12	-0.999788	1.30725e-28	6.33159e-27
CBLB	ENSG00000114423,18	0.93622	1.40678e-28	6.79345e-27
PLAT	ENSG00000104368,17	1.15695	1.88956e-28	9.09783e-27
SGK1	ENSG00000118515,11	-0.500872	2.2058e-28	1.05891e-26
STRA6	ENSG00000137868,18	1.31543	3.09511e-28	1.48147e-26
PARP10	ENSG00000178685,13	-0.886614	3.45509e-28	1.64892e-26
GAS5	ENSG00000234741,7	0.523126	3.5345e-28	1.68189e-26
DOCK11	ENSG00000147251,15	1.10579	4.72423e-28	2.24146e-26
SNAI2	ENSG00000019549,9	-1.05337	6.37798e-28	3.01731e-26
ADM	ENSG00000148926,9	1.20716	6.55843e-28	3.09368e-26
TNFRSF12A	ENSG00000006327,13	0.780078	6.88249e-28	3.23716e-26
ACSL4	ENSG00000068366,19	0.659085	7.40064e-28	3.47084e-26
SLC39A10	ENSG00000196950,13	-0.629111	8.86807e-28	4.1471e-26
CRYBG1	ENSG00000112297,14	1.03354	1.00232e-27	4.67387e-26
TNC	ENSG00000041982,15	1.966	1.1687e-27	5.43413e-26
MT-RNR2	ENSG00000210082,2	0.575414	1.17351e-27	5.44095e-26
FDPS	ENSG00000160752,14	0.509264	1.22497e-27	5.66338e-26
RHOF	ENSG00000139725,7	0.644171	1.40869e-27	6.47598e-26
CSF1	ENSG00000184371,13	-1.00031	2.14346e-27	9.82612e-26
MMD	ENSG00000108960,7	1.02142	3.68715e-27	1.68553e-25
SLC12A7	ENSG00000113504,20	-1.3048	4.40804e-27	2.00381e-25
DUSP16	ENSG00000111266,8	-0.983345	5.3049e-27	2.40479e-25
GALNT2	ENSG00000143641,9	-0.63912	7.43747e-27	3.36215e-25
TMC5	ENSG00000103534,16	0.962247	8.89539e-27	4.01007e-25
PLA2G3	ENSG00000100078,3	1.32306	1.12836e-26	5.07265e-25
WNT11	ENSG00000085741,12	-1.72905	1.80555e-26	8.09465e-25
NUPR1	ENSG00000176046,8	1.00771	2.06404e-26	9.22806e-25
FAM213A	ENSG00000122378,13	0.665748	2.09603e-26	9.34542e-25
RNF150	ENSG00000170153,10	-1.09462	2.4313e-26	1.08106e-24
ADAMTS5	ENSG00000154736,5	-1.40834	2.53521e-26	1.1242e-24
PPL	ENSG00000118898,15	0.592755	2.80432e-26	1.24015e-24
GARS	ENSG00000106105,13	0.51947	3.50975e-26	1.5479e-24
NNT	ENSG00000112992,16	-0.51888	3.8455e-26	1.6914e-24
PHKA2	ENSG00000044446,11	-0.670949	3.8947e-26	1.70842e-24
DNAH17-AS1	ENSG00000267432,5	-1.36059	4.61964e-26	2.02097e-24
CYTOR	ENSG00000222041,10	1.28264	5.62421e-26	2.44728e-24
LUM	ENSG00000139329,4	1.49145	6.5227e-26	2.83068e-24
SCN1A	ENSG00000144285,18	-1.58761	6.56986e-26	2.84356e-24
COL4A2	ENSG00000134871,17	-0.535693	1.16427e-25	5.02581e-24
HHIPL2	ENSG00000143512,12	-1.80226	1.16952e-25	5.03511e-24
ACSL1	ENSG00000151726,13	0.757878	1.29401e-25	5.55639e-24
PTPN14	ENSG00000152104,11	-0.707755	1.32967e-25	5.69449e-24
HEATR5A	ENSG00000129493,14	-0.569357	1.62865e-25	6.9566e-24
STOX2	ENSG00000173320,11	-1.09776	1.71643e-25	7.31233e-24
EYA4	ENSG00000112319,17	-0.662971	1.73605e-25	7.37664e-24
LIMA1	ENSG00000050405,13	-0.597245	2.05596e-25	8.71318e-24
DDB2	ENSG00000134574,11	0.659711	2.31682e-25	9.79325e-24
PPP2R1B	ENSG00000137713,15	-0.825501	2.38943e-25	1.0074e-23
MVK	ENSG00000110921,13	0.996253	2.72898e-25	1.14758e-23
FAR2	ENSG00000064763,10	1.30084	3.2517e-25	1.36387e-23
TLE6	ENSG00000104953,19	-1.15928	3.32824e-25	1.39239e-23
GRAMD1B	ENSG00000023171,16	-0.545816	3.64657e-25	1.52165e-23
SH3RF3	ENSG00000172985,10	0.895806	4.01759e-25	1.67218e-23
MYO1G	ENSG00000136286,14	1.38801	4.65158e-25	1.93112e-23
AVPI1	ENSG00000119986,6	-0.516228	4.83969e-25	2.0041e-23
INSIG1	ENSG00000186480,12	1.21404	5.03416e-25	2.07934e-23
CD24	ENSG00000272398,5	-0.951657	5.40804e-25	2.22811e-23
INHBE	ENSG00000139269,2	2.02301	7.2856e-25	2.99409e-23
RAPGEF2	ENSG00000109756,8	-0.70384	7.49903e-25	3.07404e-23
RAPGEF1	ENSG00000107263,18	0.678977	8.27855e-25	3.38505e-23
GLS	ENSG00000115419,12	0.587191	9.0452e-25	3.68926e-23
B4GALNT2	ENSG00000167080,8	-1.51962	9.67422e-25	3.93595e-23
DENND3	ENSG00000105339,10	-0.656934	1.45832e-24	5.91838e-23
PSD4	ENSG00000125637,15	1.28405	1.50393e-24	6.0883e-23
ZBTB38	ENSG00000177311,11	0.540413	1.78795e-24	7.20224e-23
EREG	ENSG00000124882,3	0.752657	2.05136e-24	8.2429e-23
CPM	ENSG00000135678,11	-1.00817	2.40025e-24	9.62108e-23
KDM1A	ENSG00000004487,15	0.502229	2.42578e-24	9.69953e-23
GDF6	ENSG00000156466,9	-1.71092	3.00033e-24	1.19675e-22
SLC22A3	ENSG00000146477,5	-0.854277	3.33293e-24	1.32616e-22
AC004656,1	ENSG00000260822,1	-1.26367	4.45456e-24	1.76814e-22
LAMB2	ENSG00000172037,13	-0.647251	4.68506e-24	1.8551e-22
VDR	ENSG00000111424,10	1.19805	5.1569e-24	2.03697e-22
MED14	ENSG00000180182,10	-0.518639	5.19804e-24	2.04825e-22
NPNT	ENSG00000168743,12	-1.04361	6.56959e-24	2.58245e-22
GNE	ENSG00000159921,14	0.557781	6.76897e-24	2.65441e-22
FAM167A	ENSG00000154319,14	1.72086	6.84601e-24	2.67817e-22
AC008105,3	ENSG00000267121,5	-1.39296	7.83892e-24	3.05925e-22
PKP2	ENSG00000057294,14	1.32543	8.18448e-24	3.18646e-22
FAM107B	ENSG00000065809,13	0.507388	9.75285e-24	3.78802e-22
RBMS1	ENSG00000153250,19	-0.652853	1.01816e-23	3.94512e-22
AC020916,1	ENSG00000267519,5	-0.845334	1.0374e-23	4.01012e-22
DSC2	ENSG00000134755,14	-1.16641	1.0719e-23	4.13368e-22
AC012181,1	ENSG00000243988,1	-0.896128	1.21426e-23	4.66058e-22
KIAA1644	ENSG00000138944,7	-0.963249	1.69451e-23	6.48859e-22
BTBD3	ENSG00000132640,14	-0.503162	2.3374e-23	8.90838e-22
CDKN2A	ENSG00000147889,17	0.626594	2.41482e-23	9.18198e-22
CARD10	ENSG00000100065,14	0.697444	2.64675e-23	1.00404e-21
RETREG1	ENSG00000154153,13	-0.797452	3.2155e-23	1.21696e-21
ABCA3	ENSG00000167972,13	0.980734	4.29303e-23	1.62099e-21
MSLN	ENSG00000102854,15	-0.59283	5.0866e-23	1.91176e-21
PDLIM5	ENSG00000163110,14	0.712647	7.83078e-23	2.93636e-21
LGALS3	ENSG00000131981,15	-0.551735	8.27649e-23	3.09636e-21
MTUS2	ENSG00000132938,19	1.51356	9.46483e-23	3.53281e-21
ANXA3	ENSG00000138772,12	0.94916	1.00636e-22	3.74773e-21
STAMBPL1	ENSG00000138134,11	1.15826	1.48154e-22	5.50471e-21
MTHFD1L	ENSG00000120254,15	0.57262	1.62307e-22	6.01683e-21
CHRNA9	ENSG00000174343,5	-0.95708	1.78183e-22	6.56051e-21
MAMLD1	ENSG00000013619,13	-1.00167	1.77803e-22	6.56051e-21
LRP4	ENSG00000134569,9	-0.962128	2.27235e-22	8.31016e-21
ERN1	ENSG00000178607,15	-1.39199	2.58749e-22	9.44145e-21
PCDH7	ENSG00000169851,15	-1.35998	2.84561e-22	1.036e-20
SFN	ENSG00000175793,11	0.532058	3.12431e-22	1.13493e-20
SC5D	ENSG00000109929,9	-0.624779	3.17242e-22	1.14984e-20
SLC5A3	ENSG00000198743,6	0.812246	4.5885e-22	1.65573e-20
DNAJB1	ENSG00000132002,7	0.567205	4.87283e-22	1.75443e-20
S100A2	ENSG00000196754,10	1.25526	5.22943e-22	1.87867e-20
NAGA	ENSG00000198951,11	-0.650537	5.6783e-22	2.03543e-20
WWC3	ENSG00000047644,18	-0.754103	5.71448e-22	2.0439e-20
DLX2	ENSG00000115844,10	-1.40529	6.43722e-22	2.29735e-20
TJP3	ENSG00000105289,14	1.4303	6.61479e-22	2.35556e-20
NAV2	ENSG00000166833,19	-0.653863	7.80976e-22	2.77502e-20
SKAP2	ENSG00000005020,12	1.16108	7.90107e-22	2.80135e-20
DTX4	ENSG00000110042,7	-0.813772	8.42678e-22	2.97478e-20
VPS13D	ENSG00000048707,13	-0.560309	9.18706e-22	3.23615e-20
GPNMB	ENSG00000136235,15	-1.32537	9.31841e-22	3.27533e-20
GAL	ENSG00000069482,6	0.607259	1.11721e-21	3.91842e-20
FAM46A	ENSG00000112773,15	-0.565796	1.34268e-21	4.6991e-20
TGFB1	ENSG00000105329,9	1.25213	1.50818e-21	5.26698e-20
STK17A	ENSG00000164543,5	-0.736534	2.03437e-21	7.08937e-20
RHOV	ENSG00000104140,6	-0.677484	2.09694e-21	7.2918e-20
OLFML2A	ENSG00000185585,19	-0.964177	2.27278e-21	7.88639e-20
CARD6	ENSG00000132357,13	0.864079	2.52875e-21	8.75593e-20
ITGB5	ENSG00000082781,11	0.587308	2.94551e-21	1.01773e-19
AC132192,2	ENSG00000268403,2	-1.16157	3.10132e-21	1.0693e-19
FKBP5	ENSG00000096060,14	0.552031	3.24801e-21	1.11751e-19
BTG1	ENSG00000133639,4	0.578485	3.66028e-21	1.2567e-19
MBTPS2	ENSG00000012174,11	-0.583662	4.38943e-21	1.50386e-19
NRP1	ENSG00000099250,17	1.32888	4.43927e-21	1.51775e-19
FZD4	ENSG00000174804,3	-0.811405	5.61142e-21	1.91447e-19
PPP1R15B	ENSG00000158615,8	-0.561927	5.88966e-21	2.00101e-19
EMP2	ENSG00000213853,9	-0.510389	5.93503e-21	2.01222e-19
FZD6	ENSG00000164930,11	-0.634722	6.57997e-21	2.22389e-19
TMPRSS3	ENSG00000160183,13	-0.785375	7.07566e-21	2.38404e-19
SLC36A4	ENSG00000180773,14	0.753684	8.03089e-21	2.7003e-19
BIRC3	ENSG00000023445,13	1.1994	1.01116e-20	3.38592e-19
SESN3	ENSG00000149212,11	-1.42223	1.02125e-20	3.41268e-19
CLDN4	ENSG00000189143,9	1.67628	1.13254e-20	3.76911e-19
LRRN2	ENSG00000170382,11	-1.02543	1.61061e-20	5.32745e-19
DOK7	ENSG00000175920,16	-1.01204	1.61647e-20	5.33598e-19
UNC13D	ENSG00000092929,11	-0.646039	1.67974e-20	5.53361e-19
SYNGR3	ENSG00000127561,14	-1.25291	1.69801e-20	5.5825e-19
DLG5	ENSG00000151208,16	-0.605055	1.96621e-20	6.43824e-19
MPDZ	ENSG00000107186,16	-0.624979	1.97415e-20	6.45126e-19
TWIST2	ENSG00000233608,3	0.985837	2.03063e-20	6.62254e-19
SLC25A45	ENSG00000162241,12	0.843623	2.44926e-20	7.97185e-19
HIST1H2BJ	ENSG00000124635,8	1.14701	2.48357e-20	8.0674e-19
COL18A1	ENSG00000182871,14	-0.771647	3.15033e-20	1.01925e-18
ZNF703	ENSG00000183779,6	0.70319	3.81401e-20	1.23153e-18
EXT1	ENSG00000182197,10	0.624961	3.85232e-20	1.24144e-18
CYSRT1	ENSG00000197191,4	1.43357	3.99783e-20	1.28578e-18
SSBP3	ENSG00000157216,15	-0.610804	4.7317e-20	1.50988e-18
MAPK4	ENSG00000141639,11	-1.7555	5.02561e-20	1.60052e-18
FAM129A	ENSG00000135842,16	0.6957	5.68797e-20	1.80793e-18
BCOR	ENSG00000183337,16	-0.544986	6.48706e-20	2.0579e-18
MAN1B1-AS1	ENSG00000268996,3	1.1376	6.54886e-20	2.07346e-18
TINCR	ENSG00000223573,6	0.688589	8.01749e-20	2.52862e-18
FURIN	ENSG00000140564,11	0.573419	9.98623e-20	3.14344e-18
LIMS1	ENSG00000169756,16	0.852338	1.06804e-19	3.35546e-18
LANCL1	ENSG00000115365,11	-0.61242	1.07476e-19	3.37007e-18
BICDL1	ENSG00000135127,11	1.09818	1.12266e-19	3.51351e-18
PALM	ENSG00000099864,17	-0.88274	1.29857e-19	4.05623e-18
SEC31B	ENSG00000075826,16	-1.23507	1.86531e-19	5.81446e-18
TRAM2	ENSG00000065308,4	-0.550353	1.98164e-19	6.1427e-18
PKDCC	ENSG00000162878,12	-1.4412	1.993e-19	6.16618e-18
AXL	ENSG00000167601,11	0.543665	2.07908e-19	6.42029e-18
GRAMD2B	ENSG00000155324,9	0.695684	2.1979e-19	6.77435e-18
FAP	ENSG00000078098,13	1.23797	2.22409e-19	6.84214e-18
AMOTL2	ENSG00000114019,14	-0.568753	2.52077e-19	7.7402e-18
MCTP2	ENSG00000140563,14	-0.754776	3.44639e-19	1.05228e-17
ELOVL6	ENSG00000170522,9	0.706451	3.58089e-19	1.0913e-17
LLGL2	ENSG00000073350,13	0.727831	3.97318e-19	1.20859e-17
RPS6KA3	ENSG00000177189,12	-0.554413	3.99192e-19	1.21202e-17
DMKN	ENSG00000161249,20	0.692469	5.84664e-19	1.77185e-17
SEMA4B	ENSG00000185033,14	0.745932	6.10722e-19	1.84738e-17
LIPA	ENSG00000107798,17	0.621036	6.5771e-19	1.98214e-17
HOXA3	ENSG00000105997,22	1.74287	6.68682e-19	2.01149e-17
SPRY1	ENSG00000164056,10	1.42728	7.20257e-19	2.16263e-17
NMRAL2P	ENSG00000171658,8	-1.43104	7.57079e-19	2.26901e-17
AP001505,1	ENSG00000261706,1	-0.974647	8.49003e-19	2.53517e-17
KCNK1	ENSG00000135750,14	0.716601	8.6122e-19	2.56694e-17
AC105460,1	ENSG00000250920,1	1.0117	1.01294e-18	3.00815e-17
SEMA3C	ENSG00000075223,13	-0.573606	1.03909e-18	3.08017e-17
CLTCL1	ENSG00000070371,15	-0.632279	1.17788e-18	3.47891e-17
TLDC1	ENSG00000140950,15	0.782681	1.25201e-18	3.69117e-17
PRR5L	ENSG00000135362,13	-0.855279	1.31598e-18	3.86574e-17
PDE8A	ENSG00000073417,14	-0.516593	1.34769e-18	3.95177e-17
KLHL15	ENSG00000174010,9	-0.816973	1.54116e-18	4.51094e-17
HIBADH	ENSG00000106049,8	-0.56181	1.5629e-18	4.56635e-17
EXOC6B	ENSG00000144036,15	-0.730315	1.70249e-18	4.96529e-17
AFDN	ENSG00000130396,20	-0.589808	2.5482e-18	7.40524e-17
DMXL2	ENSG00000104093,13	-0.539185	2.65473e-18	7.70109e-17
PLIN4	ENSG00000167676,4	-1.0087	3.19733e-18	9.25862e-17
RAI14	ENSG00000039560,13	-0.554517	3.40693e-18	9.84803e-17
C9orf78	ENSG00000136819,15	0.558282	3.6073e-18	1.04087e-16
EPPK1	ENSG00000261150,2	-0.630521	3.8439e-18	1.10718e-16
FRMD8	ENSG00000126391,13	0.688076	4.21521e-18	1.21199e-16
RASD1	ENSG00000108551,4	1.69412	4.43736e-18	1.27361e-16
OBSL1	ENSG00000124006,14	-0.734154	4.47081e-18	1.2787e-16
AC010754,1	ENSG00000265752,2	-1.69384	4.46481e-18	1.2787e-16
MICAL3	ENSG00000243156,7	-0.565504	4.56488e-18	1.30331e-16
VTN	ENSG00000109072,13	-1.6176	4.80843e-18	1.37044e-16
AFF1	ENSG00000172493,20	-0.52249	5.09379e-18	1.44924e-16
DUSP5	ENSG00000138166,5	0.905292	5.14383e-18	1.46092e-16
MOV10	ENSG00000155363,18	-0.589866	5.36215e-18	1.52027e-16
AOX1	ENSG00000138356,13	0.730595	5.37365e-18	1.52088e-16
FAM117B	ENSG00000138439,11	-0.698934	5.39324e-18	1.52205e-16
AC012307,1	ENSG00000228873,1	-1.68089	5.3965e-18	1.52205e-16
PALMD	ENSG00000099260,10	0.979206	5.98036e-18	1.68381e-16
TMEM250	ENSG00000238227,7	0.556165	6.3022e-18	1.76831e-16
GSTP1	ENSG00000084207,15	-0.548148	6.5441e-18	1.82987e-16
KIAA1549	ENSG00000122778,9	0.579519	6.63272e-18	1.85147e-16
AC232271,1	ENSG00000270012,1	-1.18594	7.43382e-18	2.068e-16
HDC	ENSG00000140287,10	-1.56178	7.74948e-18	2.15213e-16
CDKL5	ENSG00000008086,11	-0.866354	8.07002e-18	2.23733e-16
DAAM1	ENSG00000100592,15	0.814937	8.43765e-18	2.33528e-16
MCTP1	ENSG00000175471,19	1.50425	8.60719e-18	2.37816e-16
MMP15	ENSG00000102996,4	-0.84135	8.65749e-18	2.388e-16
VEGFC	ENSG00000150630,3	1.37302	9.20975e-18	2.53175e-16
PDK3	ENSG00000067992,12	-1.1404	9.19748e-18	2.53175e-16
CIB1	ENSG00000185043,10	0.527486	9.61453e-18	2.63856e-16
LPP	ENSG00000145012,13	-0.73225	1.0657e-17	2.91483e-16
MVD	ENSG00000167508,11	0.778347	1.12148e-17	3.05199e-16
THUMPD3-AS1	ENSG00000206573,8	-0.777909	1.33757e-17	3.63398e-16
C4BPA	ENSG00000123838,10	-0.80854	1.3792e-17	3.73461e-16
CDR2	ENSG00000140743,7	0.639822	1.48839e-17	4.02359e-16
ZSWIM6	ENSG00000130449,5	-0.768817	1.5063e-17	4.06527e-16
SLC50A1	ENSG00000169241,17	0.696886	1.51269e-17	4.07575e-16
TNFRSF11B	ENSG00000164761,8	-0.944415	1.589e-17	4.27429e-16
ARHGAP17	ENSG00000140750,16	-0.606963	1.60703e-17	4.30855e-16
CNNM1	ENSG00000119946,10	0.6243	1.68246e-17	4.50335e-16
PRMT7	ENSG00000132600,16	-0.516841	1.91849e-17	5.11828e-16
LZTS3	ENSG00000088899,14	-0.863931	2.36948e-17	6.31111e-16
PLEKHA2	ENSG00000169499,14	-0.500352	2.55679e-17	6.7878e-16
TBC1D4	ENSG00000136111,12	0.533573	3.07301e-17	8.13174e-16
TTC21B	ENSG00000123607,14	-0.622893	3.16634e-17	8.3651e-16
NBAS	ENSG00000151779,12	-0.602213	3.32236e-17	8.76306e-16
TAB3	ENSG00000157625,15	-0.501492	3.51637e-17	9.25977e-16
NPAS2	ENSG00000170485,16	0.592271	3.86665e-17	1.01657e-15
BCL6	ENSG00000113916,17	0.62562	4.43417e-17	1.1639e-15
ADGRL1	ENSG00000072071,16	-0.659958	4.60917e-17	1.20788e-15
HIPK3	ENSG00000110422,11	-0.536129	4.95121e-17	1.29336e-15
STAC2	ENSG00000141750,6	-1.25283	4.94633e-17	1.29336e-15
OTUD1	ENSG00000165312,6	0.967296	5.17512e-17	1.34968e-15
RIMS4	ENSG00000101098,12	-0.769621	5.40313e-17	1.40689e-15
ABHD17B	ENSG00000107362,13	-0.707675	6.1887e-17	1.60886e-15
AC015712,6	ENSG00000272808,3	1.06838	6.23064e-17	1.61718e-15
CCDC33	ENSG00000140481,14	1.40374	6.33627e-17	1.64198e-15
RABGGTB	ENSG00000137955,15	-0.501385	6.64902e-17	1.72029e-15
SPAG1	ENSG00000104450,12	-0.844656	6.81393e-17	1.75737e-15
KLHL29	ENSG00000119771,14	-0.86752	6.93457e-17	1.78565e-15
FAM84B	ENSG00000168672,3	0.725188	8.35669e-17	2.14845e-15
P4HA1	ENSG00000122884,12	-0.577783	9.01254e-17	2.30976e-15
HSD17B7	ENSG00000132196,13	1.06643	9.05391e-17	2.31672e-15
C11orf54	ENSG00000182919,14	0.84278	9.61408e-17	2.45619e-15
CAVIN3	ENSG00000170955,9	0.581542	9.67803e-17	2.46866e-15
MYEOV	ENSG00000172927,7	0.962063	9.96863e-17	2.5388e-15
AMIGO2	ENSG00000139211,6	1.35734	1.23582e-16	3.13756e-15
STEAP3	ENSG00000115107,19	0.579742	1.28165e-16	3.24378e-15
KYAT1	ENSG00000171097,13	-0.664707	1.38139e-16	3.49081e-15
ST6GALNAC4	ENSG00000136840,18	0.644365	1.42565e-16	3.59705e-15
L3HYPDH	ENSG00000126790,11	-0.744538	1.50409e-16	3.7891e-15
C15orf59	ENSG00000205363,5	-1.43769	1.85892e-16	4.66133e-15
DAGLA	ENSG00000134780,9	-1.16102	2.08804e-16	5.22781e-15
MAN1A2	ENSG00000198162,12	-0.552129	2.35355e-16	5.88351e-15
AL365181,3	ENSG00000272405,1	0.653863	2.42001e-16	6.04037e-15
SLC12A2	ENSG00000064651,13	0.828468	2.47141e-16	6.15922e-15
PRR15	ENSG00000176532,3	1.39456	2.53377e-16	6.30499e-15
BAMBI	ENSG00000095739,10	-1.07765	2.90987e-16	7.21808e-15
PIM1	ENSG00000137193,13	0.519848	2.98261e-16	7.37676e-15
ANKRD33B	ENSG00000164236,11	-0.907749	3.5066e-16	8.63335e-15
AC124798,1	ENSG00000260196,1	0.887472	3.61075e-16	8.87633e-15
GRAP	ENSG00000154016,13	-1.33796	3.7289e-16	9.15295e-15
MMAB	ENSG00000139428,11	0.570881	3.85349e-16	9.44452e-15
NQO2	ENSG00000124588,19	-0.610022	3.89399e-16	9.52944e-15
SYNPO	ENSG00000171992,12	-0.662376	3.926e-16	9.59334e-15
SLC12A8	ENSG00000221955,10	1.16891	4.05331e-16	9.87478e-15
ARG2	ENSG00000081181,7	1.13724	4.30238e-16	1.04659e-14
EFHD1	ENSG00000115468,11	-1.38367	4.45597e-16	1.08234e-14
CHML	ENSG00000203668,2	-0.560094	4.48348e-16	1.08739e-14
CHL1	ENSG00000134121,9	-1.58116	4.53913e-16	1.09925e-14
NREP	ENSG00000134986,13	-0.877422	4.54739e-16	1.09962e-14
SPRY4	ENSG00000187678,8	1.10888	4.67897e-16	1.12808e-14
SPTSSA	ENSG00000165389,6	-0.679107	5.29549e-16	1.27484e-14
NRP2	ENSG00000118257,16	0.647444	5.41661e-16	1.30207e-14
PLAGL1	ENSG00000118495,18	-0.638993	6.92591e-16	1.65997e-14
SERINC2	ENSG00000168528,11	0.706354	9.48735e-16	2.26389e-14
TENM3	ENSG00000218336,8	-0.57356	9.90185e-16	2.35934e-14
ZDBF2	ENSG00000204186,7	-0.744531	9.98469e-16	2.3756e-14
SLC6A9	ENSG00000196517,11	0.664426	1.1239e-15	2.66623e-14
KANK4	ENSG00000132854,18	-1.44351	1.24408e-15	2.94276e-14
ATP6V0E2	ENSG00000171130,17	0.773609	1.33189e-15	3.13225e-14
GPD2	ENSG00000115159,15	-0.532175	1.40153e-15	3.29126e-14
AL391244,3	ENSG00000272455,1	-1.33632	1.48437e-15	3.48077e-14
SPTLC3	ENSG00000172296,12	-1.30236	1.48954e-15	3.48788e-14
GYG2	ENSG00000056998,19	-1.52557	1.6425e-15	3.84053e-14
SECISBP2L	ENSG00000138593,8	-0.557363	1.79645e-15	4.18246e-14
CLCF1	ENSG00000175505,10	0.885017	1.94237e-15	4.51573e-14
TET2	ENSG00000168769,13	-0.648236	2.44414e-15	5.65802e-14
ASB13	ENSG00000196372,12	0.681175	2.50731e-15	5.79601e-14
SNCG	ENSG00000173267,13	0.55364	2.53971e-15	5.86258e-14
LIPH	ENSG00000163898,9	1.02314	2.56375e-15	5.90969e-14
C9orf16	ENSG00000171159,4	0.524796	3.09127e-15	7.1156e-14
HIST1H3G	ENSG00000273983,1	1.23687	3.13536e-15	7.2069e-14
TRIB1	ENSG00000173334,3	0.577126	3.21786e-15	7.3861e-14
LYN	ENSG00000254087,7	-0.590622	3.54322e-15	8.12145e-14
SNAP25	ENSG00000132639,12	-1.45985	3.85539e-15	8.82456e-14
FASTKD5	ENSG00000215251,3	-0.519233	4.07255e-15	9.30852e-14
S100A13	ENSG00000189171,14	0.541174	4.09803e-15	9.35363e-14
AC048341,3	ENSG00000275180,1	-1.33193	4.28469e-15	9.76598e-14
ENGASE	ENSG00000167280,16	-0.674803	4.35602e-15	9.91468e-14
MAN1A1	ENSG00000111885,6	-0.942982	5.02212e-15	1.1383e-13
EML2	ENSG00000125746,16	-0.607289	5.75909e-15	1.30353e-13
DBNDD1	ENSG00000003249,13	0.928275	5.78961e-15	1.30861e-13
RNF145	ENSG00000145860,11	0.500306	5.81608e-15	1.31277e-13
PRKCA	ENSG00000154229,11	0.622229	5.92715e-15	1.33599e-13
STK26	ENSG00000134602,15	-0.546642	6.00221e-15	1.35104e-13
SGPP1	ENSG00000126821,7	-0.768391	6.0228e-15	1.3538e-13
AL365181,2	ENSG00000272068,1	0.804635	6.36027e-15	1.42768e-13
ASB9	ENSG00000102048,15	-0.845584	6.64493e-15	1.48953e-13
PPP2R2B	ENSG00000156475,18	-0.749969	6.87596e-15	1.53803e-13
AC104257,1	ENSG00000253507,5	1.41113	7.02021e-15	1.56717e-13
UACA	ENSG00000137831,14	0.720565	9.02085e-15	2.01103e-13
C1orf226	ENSG00000239887,4	0.874264	9.07539e-15	2.02042e-13
MAMDC2	ENSG00000165072,9	-1.49991	9.39788e-15	2.08651e-13
ABCG2	ENSG00000118777,10	0.680596	9.48389e-15	2.10274e-13
ALG9	ENSG00000086848,14	-1.06226	1.07583e-14	2.37237e-13
FRMD3	ENSG00000172159,15	0.624662	1.09754e-14	2.41697e-13
SPECC1L	ENSG00000100014,19	0.548267	1.10523e-14	2.4306e-13
PECAM1	ENSG00000261371,5	1.51128	1.11892e-14	2.45739e-13
VPS13B	ENSG00000132549,18	-0.521058	1.1423e-14	2.50535e-13
FXYD5	ENSG00000089327,14	0.531728	1.30244e-14	2.85274e-13
MYO5B	ENSG00000167306,19	-0.80116	1.34258e-14	2.93278e-13
NECAB3	ENSG00000125967,16	-0.677681	1.46177e-14	3.18459e-13
NR2F1	ENSG00000175745,11	0.625624	1.46577e-14	3.18903e-13
MDFIC	ENSG00000135272,10	0.642564	1.59902e-14	3.4743e-13
EDN1	ENSG00000078401,6	0.946438	1.78999e-14	3.88403e-13
DLGAP1-AS1	ENSG00000177337,7	-0.684726	1.8204e-14	3.94476e-13
PCED1B	ENSG00000179715,12	1.50368	1.84918e-14	4.00179e-13
CTDSPL	ENSG00000144677,14	-0.570214	1.8773e-14	4.05725e-13
HRH1	ENSG00000196639,6	0.949034	1.93376e-14	4.17375e-13
ST6GALNAC6	ENSG00000160408,14	0.601401	2.24149e-14	4.81876e-13
PPFIA4	ENSG00000143847,15	-1.37677	2.40672e-14	5.16715e-13
MT-RNR1	ENSG00000211459,2	1.10523	2.62041e-14	5.61112e-13
XK	ENSG00000047597,5	-0.714733	2.68631e-14	5.74468e-13
PMP22	ENSG00000109099,13	-0.571668	2.844e-14	6.07392e-13
HIST3H2A	ENSG00000181218,5	0.965554	3.08551e-14	6.56388e-13
SLC29A2	ENSG00000174669,11	0.572973	3.74635e-14	7.93855e-13
FAM13A	ENSG00000138640,14	-0.610834	3.7916e-14	8.024e-13
EMP1	ENSG00000134531,9	0.526205	4.10689e-14	8.67995e-13
PABPC4L	ENSG00000254535,3	-0.846519	4.55633e-14	9.60488e-13
IGFBP6	ENSG00000167779,7	0.990702	4.92309e-14	1.03512e-12
RP2	ENSG00000102218,5	-0.791311	4.9397e-14	1.03727e-12
NT5E	ENSG00000135318,11	1.14389	5.02304e-14	1.05341e-12
FGFR1	ENSG00000077782,19	-1.02064	5.1035e-14	1.06891e-12
ADGRB2	ENSG00000121753,12	-1.24909	5.55588e-14	1.15918e-12
HOXD10	ENSG00000128710,5	-1.45662	5.74937e-14	1.19802e-12
USP11	ENSG00000102226,9	-0.505347	5.81485e-14	1.21011e-12
EIF1AX	ENSG00000173674,10	-0.543536	6.74757e-14	1.39353e-12
CNN3	ENSG00000117519,15	-0.64355	7.0604e-14	1.4526e-12
ATP10D	ENSG00000145246,13	-0.757408	7.52803e-14	1.54686e-12
CXCL16	ENSG00000161921,14	-1.07908	8.26559e-14	1.69627e-12
CLEC2B	ENSG00000110852,4	0.563469	1.02258e-13	2.08802e-12
FGFBP1	ENSG00000137440,4	0.621848	1.09648e-13	2.2333e-12
FHL3	ENSG00000183386,9	0.85469	1.18857e-13	2.41785e-12
KIAA1211	ENSG00000109265,13	-0.714042	1.20251e-13	2.44314e-12
KCNJ12	ENSG00000184185,9	0.787946	1.31932e-13	2.67381e-12
CARS	ENSG00000110619,17	0.701683	1.37189e-13	2.77343e-12
MED13L	ENSG00000123066,7	-0.507828	1.41879e-13	2.8647e-12
HCCS	ENSG00000004961,14	-0.511785	1.45883e-13	2.93825e-12
DMXL1	ENSG00000172869,14	-0.535529	1.5021e-13	3.02166e-12
STK39	ENSG00000198648,10	0.68383	1.58015e-13	3.17473e-12
TTC9C	ENSG00000162222,13	0.593495	1.59378e-13	3.19817e-12
OLFM1	ENSG00000130558,19	0.674192	1.61229e-13	3.23133e-12
MST1R	ENSG00000164078,12	0.972219	1.63898e-13	3.28079e-12
SERPINI1	ENSG00000163536,12	-1.14548	1.6632e-13	3.32516e-12
SDR16C5	ENSG00000170786,12	0.610173	1.71691e-13	3.42414e-12
AGPAT2	ENSG00000169692,12	0.556226	1.80124e-13	3.58793e-12
TRIML2	ENSG00000179046,8	-1.24161	2.09003e-13	4.14794e-12
NBEAL1	ENSG00000144426,18	-0.735646	2.23845e-13	4.4371e-12
TRIOBP	ENSG00000100106,19	0.555642	2.2869e-13	4.52211e-12
MASP1	ENSG00000127241,16	-1.16374	2.67695e-13	5.27418e-12
PHOSPHO1	ENSG00000173868,11	-1.34239	2.89624e-13	5.69244e-12
CNTNAP1	ENSG00000108797,11	-0.785227	3.09193e-13	6.06242e-12
TOX2	ENSG00000124191,17	0.814665	3.15113e-13	6.16365e-12
CXXC5	ENSG00000171604,11	-0.761126	3.18073e-13	6.21407e-12
MUC16	ENSG00000181143,15	-0.6013	3.24966e-13	6.34111e-12
BDKRB2	ENSG00000168398,6	-1.2258	3.30069e-13	6.43299e-12
PIKFYVE	ENSG00000115020,16	-0.548748	4.041e-13	7.83828e-12
GLI3	ENSG00000106571,12	0.777601	4.15624e-13	8.04265e-12
ATP11B	ENSG00000058063,15	-0.537157	4.22582e-13	8.16757e-12
TNNT2	ENSG00000118194,18	-1.13365	4.35358e-13	8.40452e-12
FOLR1	ENSG00000110195,12	0.858688	4.83873e-13	9.23159e-12
LINC00941	ENSG00000235884,3	1.34277	4.85268e-13	9.24737e-12
SOX9	ENSG00000125398,5	1.37063	5.23455e-13	9.94015e-12
CACNA2D1	ENSG00000153956,15	-0.580998	5.32867e-13	1.01071e-11
LSS	ENSG00000160285,14	0.785273	5.44559e-13	1.03168e-11
COMMD7	ENSG00000149600,11	-0.584215	5.5732e-13	1.05463e-11
PHLDB1	ENSG00000019144,18	-0.60263	5.86522e-13	1.1086e-11
TSPAN15	ENSG00000099282,9	1.17718	6.80772e-13	1.28525e-11
AL645608,3	ENSG00000230699,2	-1.19602	7.20914e-13	1.35946e-11
LRSAM1	ENSG00000148356,13	0.609298	7.32266e-13	1.37927e-11
BLVRA	ENSG00000106605,10	-0.539611	7.51132e-13	1.41317e-11
FBXO2	ENSG00000116661,10	0.596644	8.31478e-13	1.55713e-11
VAV3	ENSG00000134215,15	0.81213	8.58343e-13	1.60375e-11
MILR1	ENSG00000271605,5	1.25447	1.10657e-12	2.04874e-11
LTBP3	ENSG00000168056,15	0.659116	1.12437e-12	2.07932e-11
PTEN	ENSG00000171862,10	-0.53082	1.12597e-12	2.07991e-11
DISP1	ENSG00000154309,8	-0.905084	1.15212e-12	2.12581e-11
HOXC11	ENSG00000123388,4	0.50982	1.16017e-12	2.13823e-11
TMEM52B	ENSG00000165685,8	-0.719657	1.17765e-12	2.168e-11
MPP5	ENSG00000072415,8	-0.532102	1.19149e-12	2.191e-11
ADAMTSL1	ENSG00000178031,16	-1.23012	1.19866e-12	2.20168e-11
MAN2C1	ENSG00000140400,16	-0.535519	1.23807e-12	2.27152e-11
SHOC2	ENSG00000108061,11	-0.528902	1.29017e-12	2.36178e-11
IGFN1	ENSG00000163395,16	-1.38742	1.29911e-12	2.37548e-11
EEF2K	ENSG00000103319,11	-0.567592	1.35316e-12	2.46324e-11
ANKRD50	ENSG00000151458,11	0.63228	1.36866e-12	2.48867e-11
PGPEP1	ENSG00000130517,13	0.782693	1.41845e-12	2.57633e-11
HIST1H3H	ENSG00000278828,1	1.01987	1.43411e-12	2.60187e-11
MT1X	ENSG00000187193,8	1.04763	1.54155e-12	2.78746e-11
SCUBE1	ENSG00000159307,18	-1.39433	1.57414e-12	2.84324e-11
HOOK3	ENSG00000168172,8	-0.538317	1.61289e-12	2.91e-11
SWI5	ENSG00000175854,11	0.591673	1.61825e-12	2.91643e-11
RARRES1	ENSG00000118849,9	1.10358	1.6904e-12	3.03974e-11
EFNA1	ENSG00000169242,11	0.638128	1.73122e-12	3.10969e-11
MGAT5B	ENSG00000167889,12	-0.83569	1.76358e-12	3.16433e-11
LMTK2	ENSG00000164715,5	-0.533458	1.9675e-12	3.51858e-11
SOX7	ENSG00000171056,7	1.3513	2.0587e-12	3.6736e-11
NCOA2	ENSG00000140396,12	-0.611339	2.15117e-12	3.83441e-11
PHLDA1	ENSG00000139289,13	1.22326	2.17035e-12	3.86436e-11
FOXA1	ENSG00000129514,5	0.887973	2.2302e-12	3.96658e-11
CYP27C1	ENSG00000186684,12	1.15052	2.26411e-12	4.0225e-11
SAPCD2	ENSG00000186193,8	0.504144	2.94828e-12	5.19829e-11
TPBG	ENSG00000146242,8	0.565093	2.99683e-12	5.27247e-11
ADGRG1	ENSG00000205336,11	-0.738579	3.21643e-12	5.64663e-11
PTCH1	ENSG00000185920,15	-0.594397	4.22422e-12	7.36028e-11
C15orf52	ENSG00000188549,12	-0.594472	4.29492e-12	7.46748e-11
GGPS1	ENSG00000152904,11	0.548555	5.63279e-12	9.73122e-11
LOXL4	ENSG00000138131,3	1.1946	5.66217e-12	9.77159e-11
CPA4	ENSG00000128510,10	-1.19386	5.87499e-12	1.01174e-10
ZNRF3	ENSG00000183579,15	-0.591192	5.8959e-12	1.01427e-10
CASZ1	ENSG00000130940,14	-1.20688	5.9735e-12	1.02653e-10
ALX4	ENSG00000052850,5	-1.29424	6.11321e-12	1.04943e-10
TOR4A	ENSG00000198113,2	0.566523	6.82583e-12	1.16562e-10
FOXF2	ENSG00000137273,3	-0.522597	7.34981e-12	1.25378e-10
WTIP	ENSG00000142279,12	-1.13656	7.45729e-12	1.27079e-10
CLPB	ENSG00000162129,12	-0.503291	8.12936e-12	1.38097e-10
NFKBIZ	ENSG00000144802,11	0.678598	8.37211e-12	1.41925e-10
MYB	ENSG00000118513,18	1.28353	8.41947e-12	1.42579e-10
AC008764,6	ENSG00000269399,2	-1.24276	8.97752e-12	1.51714e-10
SEC14L4	ENSG00000133488,14	-0.759964	9.1613e-12	1.54659e-10
NRBP2	ENSG00000185189,17	-0.549744	9.56163e-12	1.61083e-10
CCDC85B	ENSG00000175602,3	0.604145	9.8347e-12	1.65512e-10
NR2F1-AS1	ENSG00000237187,8	1.11209	1.04507e-11	1.75515e-10
LAPTM5	ENSG00000162511,7	1.30173	1.131e-11	1.89362e-10
TOB2	ENSG00000183864,4	0.500786	1.14951e-11	1.91867e-10
HIST1H4E	ENSG00000276966,2	1.25523	1.15111e-11	1.91939e-10
CARMIL2	ENSG00000159753,13	-1.23797	1.20673e-11	2.00596e-10
LYAR	ENSG00000145220,13	0.567472	1.3306e-11	2.2051e-10
MYO9A	ENSG00000066933,15	-0.531157	1.55849e-11	2.57491e-10
RPS27	ENSG00000177954,11	1.07835	1.56609e-11	2.58485e-10
PRRX2	ENSG00000167157,10	-1.21695	1.86911e-11	3.07873e-10
IRF2BPL	ENSG00000119669,4	0.542094	1.88216e-11	3.0971e-10
COL3A1	ENSG00000168542,14	-0.914636	1.96008e-11	3.22206e-10
NFAT5	ENSG00000102908,20	-0.516111	2.17346e-11	3.55486e-10
RUNX1	ENSG00000159216,18	-0.531364	2.19017e-11	3.5786e-10
NFIL3	ENSG00000165030,3	-0.782154	2.22536e-11	3.63245e-10
FJX1	ENSG00000179431,6	0.832692	2.39412e-11	3.90399e-10
NYAP2	ENSG00000144460,12	-1.23516	2.45527e-11	3.99971e-10
MTCL1	ENSG00000168502,17	-0.607854	2.64621e-11	4.29785e-10
FZD1	ENSG00000157240,3	-0.893707	2.65663e-11	4.31047e-10
DNAH11	ENSG00000105877,17	0.753085	2.65968e-11	4.31112e-10
SATB1	ENSG00000182568,16	-1.10641	2.67611e-11	4.33344e-10
RAPGEF3	ENSG00000079337,15	1.11738	2.83826e-11	4.59144e-10
ADGRE2	ENSG00000127507,17	0.778335	3.00495e-11	4.84663e-10
NAV1	ENSG00000134369,15	-0.632835	3.15952e-11	5.07082e-10
SCD	ENSG00000099194,5	0.812035	3.19722e-11	5.12626e-10
WDR44	ENSG00000131725,13	-0.585997	3.42032e-11	5.47857e-10
PI3	ENSG00000124102,4	-0.67879	3.7158e-11	5.92852e-10
AC016909,2	ENSG00000233729,1	-0.8433	3.96414e-11	6.3062e-10
SMARCD3	ENSG00000082014,16	-0.858718	4.2669e-11	6.77458e-10
PIK3R3	ENSG00000117461,14	0.556337	4.27366e-11	6.77871e-10
FMNL1	ENSG00000184922,13	-0.501381	4.45802e-11	7.06424e-10
ABCG1	ENSG00000160179,18	1.18815	4.56352e-11	7.21736e-10
ENPP1	ENSG00000197594,11	-0.796679	5.29317e-11	8.33891e-10
ETHE1	ENSG00000105755,7	0.642875	5.45355e-11	8.58328e-10
TMEM184C	ENSG00000164168,7	-0.581406	5.56638e-11	8.74395e-10
EVC	ENSG00000072840,12	-0.711736	5.61738e-11	8.81555e-10
NEK8	ENSG00000160602,13	0.807364	6.2197e-11	9.75139e-10
C12orf65	ENSG00000130921,7	0.674843	6.33993e-11	9.93032e-10
NUP50-AS1	ENSG00000226328,6	0.871289	6.36988e-11	9.96763e-10
AC008741,2	ENSG00000274925,1	-1.02287	7.08669e-11	1.1068e-09
SH2B3	ENSG00000111252,10	0.986515	7.5632e-11	1.17558e-09
TNFRSF21	ENSG00000146072,6	0.652371	8.00361e-11	1.24285e-09
DNMBP	ENSG00000107554,16	-0.527563	9.11373e-11	1.4112e-09
CXCR4	ENSG00000121966,6	0.891515	9.22338e-11	1.42652e-09
VLDLR	ENSG00000147852,15	-0.696401	9.23023e-11	1.42652e-09
ATP6V0E2-AS1	ENSG00000204934,10	1.09847	1.0668e-10	1.64093e-09
TRIM8	ENSG00000171206,13	0.57001	1.08904e-10	1.67356e-09
HIST1H2BG	ENSG00000273802,2	1.11896	1.14901e-10	1.76239e-09
ABLIM3	ENSG00000173210,19	1.02785	1.18856e-10	1.81963e-09
LENG8	ENSG00000167615,16	-0.747732	1.25709e-10	1.92092e-09
LINC00641	ENSG00000258441,1	-0.874793	1.27233e-10	1.9424e-09
KDM1B	ENSG00000165097,13	-0.677428	1.32702e-10	2.0202e-09
AMER1	ENSG00000184675,9	-0.590396	1.35352e-10	2.05861e-09
CEBPD	ENSG00000221869,4	0.533338	1.40994e-10	2.14042e-09
MBOAT2	ENSG00000143797,11	-0.607064	1.52245e-10	2.30478e-09
HSPD1P11	ENSG00000251348,1	-1.21519	1.56661e-10	2.36722e-09
DLGAP1-AS2	ENSG00000262001,1	-0.763369	1.60179e-10	2.41366e-09
KLF3	ENSG00000109787,12	0.512384	1.67431e-10	2.51595e-09
DNMT3B	ENSG00000088305,18	-0.631444	1.72468e-10	2.58925e-09
SOWAHC	ENSG00000198142,4	0.716366	1.83503e-10	2.74985e-09
NECTIN3	ENSG00000177707,10	-0.662964	1.965e-10	2.9338e-09
COL16A1	ENSG00000084636,17	-0.930404	2.00115e-10	2.98503e-09
NECTIN2	ENSG00000130202,9	-0.512536	2.12636e-10	3.16311e-09
ARRDC3	ENSG00000113369,8	0.640814	2.15918e-10	3.20899e-09
CYP1B1	ENSG00000138061,11	0.697939	2.38376e-10	3.53631e-09
HIST1H2BH	ENSG00000275713,2	0.926731	2.42329e-10	3.59168e-09
MFSD6	ENSG00000151690,14	0.65083	2.48191e-10	3.67188e-09
COL8A1	ENSG00000144810,15	1.24507	2.61958e-10	3.865e-09
MARCO	ENSG00000019169,10	1.20693	2.68225e-10	3.95389e-09
COL4A4	ENSG00000081052,11	-0.575116	2.88056e-10	4.23471e-09
SLC16A14	ENSG00000163053,10	-1.24388	2.95267e-10	4.3329e-09
NR1D1	ENSG00000126368,5	0.801398	2.99741e-10	4.39458e-09
DLC1	ENSG00000164741,14	-1.15662	3.06381e-10	4.48789e-09
IL21-AS1	ENSG00000227145,1	-1.23409	3.14982e-10	4.60558e-09
MIR4435-2HG	ENSG00000172965,14	0.734106	3.19523e-10	4.66779e-09
ADAMTSL2	ENSG00000197859,9	1.06933	3.21427e-10	4.69139e-09
HIST1H2BD	ENSG00000158373,8	0.64404	3.39753e-10	4.94556e-09
MATN2	ENSG00000132561,13	-0.66759	3.39531e-10	4.94556e-09
OLAH	ENSG00000152463,14	-1.23643	3.73638e-10	5.40496e-09
SNORA73B	ENSG00000200087,1	1.06148	3.86256e-10	5.57758e-09
CYP4X1	ENSG00000186377,7	0.682723	3.9834e-10	5.74698e-09
WDFY3	ENSG00000163625,15	-0.506852	4.08905e-10	5.89417e-09
KITLG	ENSG00000049130,14	-0.580573	4.295e-10	6.18008e-09
EML5	ENSG00000165521,15	0.877886	4.44358e-10	6.37135e-09
RAB20	ENSG00000139832,4	-0.686948	4.71763e-10	6.75239e-09
MIF4GD	ENSG00000125457,13	0.574372	4.7437e-10	6.78375e-09
PCYT2	ENSG00000185813,10	0.538122	4.8513e-10	6.93153e-09
ZNF704	ENSG00000164684,13	-0.75052	4.88201e-10	6.96929e-09
CCL2	ENSG00000108691,9	1.19961	5.15451e-10	7.33256e-09
ARHGEF37	ENSG00000183111,11	-1.03154	5.38702e-10	7.64994e-09
CRYAB	ENSG00000109846,7	-1.00416	5.62314e-10	7.9783e-09
ELK3	ENSG00000111145,7	0.661353	5.62842e-10	7.97882e-09
CSGALNACT1	ENSG00000147408,14	-0.749372	6.45626e-10	9.08903e-09
PRKCD	ENSG00000163932,13	-0.521645	7.2426e-10	1.01434e-08
CDC42BPG	ENSG00000171219,8	-0.637863	7.52147e-10	1.05249e-08
ZNF618	ENSG00000157657,14	-0.544847	7.61709e-10	1.06313e-08
FYN	ENSG00000010810,17	-0.711483	7.61149e-10	1.06313e-08
ZNF232	ENSG00000167840,13	0.652769	7.7171e-10	1.07616e-08
PAK6	ENSG00000137843,11	1.21188	7.77716e-10	1.08321e-08
RAP2B	ENSG00000181467,4	0.548055	7.78097e-10	1.08321e-08
FAM222B	ENSG00000173065,13	0.572939	7.93267e-10	1.10339e-08
SLC26A2	ENSG00000155850,7	-0.591204	8.09663e-10	1.12331e-08
TLR3	ENSG00000164342,12	-1.15388	8.28811e-10	1.1489e-08
TRIM16	ENSG00000221926,11	-0.72532	8.70077e-10	1.20303e-08
ZBTB7C	ENSG00000184828,9	0.88775	8.85805e-10	1.2227e-08
MYT1L	ENSG00000186487,17	-1.14118	9.08511e-10	1.25086e-08
CDK18	ENSG00000117266,15	-0.624987	9.11753e-10	1.25426e-08
SQOR	ENSG00000137767,13	0.784209	9.12905e-10	1.25478e-08
LINC00094	ENSG00000235106,9	0.566346	9.23302e-10	1.26693e-08
TGFBI	ENSG00000120708,16	0.728282	9.33066e-10	1.27925e-08
SEMA3F	ENSG00000001617,11	-0.777051	9.3757e-10	1.28434e-08
ZNF155	ENSG00000204920,10	-0.984169	9.38456e-10	1.28448e-08
GPLD1	ENSG00000112293,14	-0.878504	9.64261e-10	1.31758e-08
PDIA5	ENSG00000065485,19	0.503106	1.03357e-09	1.40992e-08
C21orf91	ENSG00000154642,10	-0.718627	1.16519e-09	1.57887e-08
AC010457,1	ENSG00000251257,2	-1.1403	1.2533e-09	1.69544e-08
CASC10	ENSG00000204682,5	0.929539	1.29697e-09	1.75307e-08
CHAC1	ENSG00000128965,11	1.12897	1.34882e-09	1.82163e-08
CADM4	ENSG00000105767,2	-0.949981	1.37116e-09	1.85027e-08
ARRDC1	ENSG00000197070,13	0.596296	1.42254e-09	1.91801e-08
SHISA2	ENSG00000180730,4	1.11408	1.49973e-09	2.01874e-08
HSPG2	ENSG00000142798,17	-0.686993	1.6648e-09	2.23539e-08
ZNF674-AS1	ENSG00000230844,2	-0.76363	1.68788e-09	2.26266e-08
C4orf19	ENSG00000154274,14	-1.18988	1.6993e-09	2.27609e-08
SMCO4	ENSG00000166002,6	0.716576	1.72931e-09	2.31247e-08
PSMD5-AS1	ENSG00000226752,9	0.584604	1.73983e-09	2.32272e-08
LINC01433	ENSG00000230176,2	-0.721725	1.73935e-09	2.32272e-08
TM4SF1	ENSG00000169908,11	-0.610493	1.75702e-09	2.34375e-08
GJB5	ENSG00000189280,3	0.830167	1.85255e-09	2.46512e-08
COL27A1	ENSG00000196739,14	-0.527726	2.05284e-09	2.72941e-08
RPRM	ENSG00000177519,3	-0.758572	2.06646e-09	2.74527e-08
SCML2	ENSG00000102098,17	-0.574993	2.12527e-09	2.81879e-08
ADAP1	ENSG00000105963,13	-1.05535	2.21244e-09	2.92488e-08
SMAGP	ENSG00000170545,16	0.598726	2.32327e-09	3.06145e-08
MMRN2	ENSG00000173269,13	0.965537	2.50737e-09	3.29603e-08
OLMALINC	ENSG00000235823,2	0.730513	2.51741e-09	3.30657e-08
AC067750,1	ENSG00000272631,1	-0.888432	2.54027e-09	3.32853e-08
IFI6	ENSG00000126709,14	-0.771807	2.62421e-09	3.43299e-08
DNAJC6	ENSG00000116675,15	-0.675069	2.67988e-09	3.503e-08
TMEM268	ENSG00000157693,14	0.598629	2.80793e-09	3.66156e-08
LINC01184	ENSG00000245937,7	0.664537	2.92584e-09	3.81226e-08
FAM9B	ENSG00000177138,15	1.16955	3.09432e-09	4.02534e-08
STK32B	ENSG00000152953,12	-1.09177	3.35193e-09	4.35698e-08
SLC35F3	ENSG00000183780,12	0.970099	3.37528e-09	4.38323e-08
MT1E	ENSG00000169715,14	0.872384	3.37752e-09	4.38323e-08
IFNGR1	ENSG00000027697,13	-0.517461	3.43863e-09	4.45898e-08
SLC39A13	ENSG00000165915,13	0.636289	3.47396e-09	4.50122e-08
STARD9	ENSG00000159433,11	-0.603978	3.74165e-09	4.82501e-08
PGK1	ENSG00000102144,13	-0.536169	3.84215e-09	4.94286e-08
LSR	ENSG00000105699,16	0.731415	3.87445e-09	4.97654e-08
LINC01089	ENSG00000212694,8	-0.654371	3.87286e-09	4.97654e-08
ADAMTS10	ENSG00000142303,13	-0.554294	4.27512e-09	5.45674e-08
VRK2	ENSG00000028116,16	-0.59139	4.6099e-09	5.86106e-08
ADM2	ENSG00000128165,8	1.15576	4.81301e-09	6.10417e-08
ARTN	ENSG00000117407,16	1.15145	4.81612e-09	6.10417e-08
GPC5	ENSG00000179399,14	-0.733772	5.03282e-09	6.36396e-08
SH3BGRL3	ENSG00000142669,14	0.506296	5.07661e-09	6.41435e-08
KCNK2	ENSG00000082482,13	1.14146	5.08738e-09	6.42296e-08
INA	ENSG00000148798,10	0.591138	5.42792e-09	6.83171e-08
ETV4	ENSG00000175832,12	0.955597	5.67708e-09	7.13979e-08
SYT16	ENSG00000139973,16	1.11414	5.97547e-09	7.49767e-08
KLLN	ENSG00000227268,3	-0.922083	6.38532e-09	7.97503e-08
MMP24	ENSG00000125966,9	-1.03246	6.49983e-09	8.11183e-08
HSCB	ENSG00000100209,9	0.671272	6.58304e-09	8.20288e-08
ZXDC	ENSG00000070476,14	0.501188	6.58791e-09	8.20288e-08
C2CD2L	ENSG00000172375,12	0.668109	6.7044e-09	8.34155e-08
FCMR	ENSG00000162894,11	1.13437	6.74448e-09	8.385e-08
SOCS6	ENSG00000170677,5	0.501547	6.79281e-09	8.43221e-08
CALB1	ENSG00000104327,7	1.02766	7.33582e-09	9.08548e-08
C21orf58	ENSG00000160298,17	-0.610305	7.35035e-09	9.09655e-08
GAS7	ENSG00000007237,18	-1.04779	7.93182e-09	9.79381e-08
COL15A1	ENSG00000204291,10	-0.72318	7.96542e-09	9.82785e-08
OAS1	ENSG00000089127,12	0.547907	8.13122e-09	1.00248e-07
PSPH	ENSG00000146733,13	0.553037	8.76668e-09	1.07919e-07
HID1	ENSG00000167861,15	1.12832	8.95705e-09	1.10096e-07
LIPG	ENSG00000101670,11	1.12983	9.44251e-09	1.15888e-07
EVI2B	ENSG00000185862,6	1.09885	9.81839e-09	1.20048e-07
IFIT2	ENSG00000119922,9	0.731139	9.83044e-09	1.20106e-07
CRACR2B	ENSG00000177685,16	1.03324	1.0723e-08	1.30716e-07
TRANK1	ENSG00000168016,13	-1.00945	1.10972e-08	1.35075e-07
TCN1	ENSG00000134827,7	1.04842	1.11269e-08	1.35335e-07
ZNF775	ENSG00000196456,11	1.10956	1.1159e-08	1.35624e-07
CALHM2	ENSG00000138172,10	0.665117	1.12268e-08	1.36347e-07
AL691482,3	ENSG00000249007,1	0.907552	1.12589e-08	1.36635e-07
AL118508,1	ENSG00000230387,2	-1.03493	1.1578e-08	1.40298e-07
ADA	ENSG00000196839,12	-0.544094	1.17702e-08	1.42415e-07
CNNM4	ENSG00000158158,11	0.554328	1.18437e-08	1.43092e-07
GPM6B	ENSG00000046653,14	-1.07567	1.19793e-08	1.44622e-07
NTSR1	ENSG00000101188,4	0.960896	1.30416e-08	1.56982e-07
CREB1	ENSG00000118260,14	-0.608796	1.3077e-08	1.57291e-07
PDGFC	ENSG00000145431,10	1.0583	1.33596e-08	1.60572e-07
APLP1	ENSG00000105290,11	-0.690593	1.34788e-08	1.61765e-07
FARP2	ENSG00000006607,13	-0.516423	1.40198e-08	1.67887e-07
TLCD1	ENSG00000160606,10	0.523354	1.47737e-08	1.76785e-07
LRRC15	ENSG00000172061,8	-1.10488	1.51809e-08	1.8139e-07
MSX1	ENSG00000163132,6	-0.86002	1.53763e-08	1.83188e-07
AC009275,1	ENSG00000273297,1	0.771402	1.55615e-08	1.84853e-07
F2R	ENSG00000181104,6	0.635385	1.57637e-08	1.86981e-07
ICAM5	ENSG00000105376,4	-0.686309	1.60946e-08	1.90352e-07
SULT1A1	ENSG00000196502,11	-0.551453	1.62547e-08	1.92106e-07
FASN	ENSG00000169710,8	0.772504	1.62782e-08	1.92243e-07
FBXO32	ENSG00000156804,7	1.07259	1.63943e-08	1.93475e-07
LATS2	ENSG00000150457,8	-0.502914	1.69113e-08	1.99286e-07
AC010168,2	ENSG00000261324,2	0.887715	1.70498e-08	2.00773e-07
NRIP1	ENSG00000180530,10	-0.505264	1.83421e-08	2.15523e-07
AC008517,1	ENSG00000248588,1	1.10322	1.89862e-08	2.22632e-07
YPEL5	ENSG00000119801,12	0.527236	2.0556e-08	2.40495e-07
IMMP2L	ENSG00000184903,9	-0.65915	2.18793e-08	2.55243e-07
S100A14	ENSG00000189334,8	1.08038	2.27731e-08	2.6529e-07
SURF2	ENSG00000148291,9	0.526495	2.33356e-08	2.71648e-07
ZBTB7A	ENSG00000178951,8	0.516649	2.40771e-08	2.79879e-07
ING1	ENSG00000153487,12	0.661038	2.41659e-08	2.80511e-07
IFI44L	ENSG00000137959,15	-1.07903	2.48584e-08	2.87523e-07
PTDSS2	ENSG00000174915,11	-0.511941	2.59685e-08	3.0015e-07
AL357060,2	ENSG00000237499,6	-1.09544	2.66105e-08	3.06916e-07
DOPEY2	ENSG00000142197,12	0.87772	2.72382e-08	3.13712e-07
FZD7	ENSG00000155760,2	-0.624131	2.87282e-08	3.30172e-07
PIDD1	ENSG00000177595,17	-0.570208	3.13476e-08	3.58756e-07
ZNF331	ENSG00000130844,16	-0.549221	3.17297e-08	3.62874e-07
LBHD1	ENSG00000162194,12	0.551165	3.20169e-08	3.65901e-07
SARM1	ENSG00000004139,13	-0.575794	3.28308e-08	3.74152e-07
CEMIP	ENSG00000103888,16	1.07209	3.49231e-08	3.97439e-07
HES7	ENSG00000179111,8	0.73099	3.61282e-08	4.10867e-07
PAX8-AS1	ENSG00000189223,14	0.74541	3.64886e-08	4.14676e-07
HSPB3	ENSG00000169271,2	-0.996593	3.85552e-08	4.37551e-07
NDRG2	ENSG00000165795,23	-0.528156	3.94739e-08	4.47352e-07
PROM2	ENSG00000155066,15	1.05041	3.97681e-08	4.50373e-07
HERC3	ENSG00000138641,15	0.538603	4.21177e-08	4.75328e-07
TMC6	ENSG00000141524,15	-0.526035	4.21506e-08	4.7537e-07
NOXA1	ENSG00000188747,8	0.778877	4.59216e-08	5.15399e-07
PPP1R13L	ENSG00000104881,15	0.521729	4.9085e-08	5.49388e-07
DUBR	ENSG00000243701,5	0.746811	4.9241e-08	5.50755e-07
TRIM5	ENSG00000132256,18	-0.506304	4.97746e-08	5.55959e-07
HIST1H4H	ENSG00000158406,4	0.672115	4.98233e-08	5.56122e-07
PGM5	ENSG00000154330,12	-0.896372	5.12646e-08	5.70253e-07
MME	ENSG00000196549,10	1.06864	5.16134e-08	5.73653e-07
ZIC2	ENSG00000043355,11	0.710037	5.16407e-08	5.73653e-07
ZBTB10	ENSG00000205189,11	-0.849822	5.2697e-08	5.84588e-07
KIAA1456	ENSG00000250305,8	-0.696329	5.28644e-08	5.86046e-07
DNER	ENSG00000187957,7	-0.879196	5.45506e-08	6.03506e-07
CENPH	ENSG00000153044,9	0.516232	5.62561e-08	6.20686e-07
TNXB	ENSG00000168477,17	1.049	5.77607e-08	6.35993e-07
TPRN	ENSG00000176058,11	0.541673	5.78052e-08	6.36052e-07
GLI2	ENSG00000074047,21	-0.633986	5.87071e-08	6.45104e-07
SNED1	ENSG00000162804,13	-0.737637	6.06786e-08	6.64972e-07
WNT6	ENSG00000115596,3	-0.810883	6.09065e-08	6.6702e-07
SNTA1	ENSG00000101400,5	-0.549829	6.10506e-08	6.68149e-07
IER3	ENSG00000137331,11	1.05092	6.15832e-08	6.73467e-07
PMEPA1	ENSG00000124225,15	0.642802	6.45455e-08	7.0403e-07
WNT9A	ENSG00000143816,7	-0.683164	6.57178e-08	7.16337e-07
PHF13	ENSG00000116273,5	0.537834	6.75068e-08	7.35345e-07
PLSCR4	ENSG00000114698,14	0.538647	6.81785e-08	7.42165e-07
ZNF81	ENSG00000197779,13	-0.612708	6.87634e-08	7.48032e-07
RGL3	ENSG00000205517,12	-0.700905	7.10134e-08	7.71992e-07
KCTD21	ENSG00000188997,7	0.701419	7.3497e-08	7.97926e-07
PRSS12	ENSG00000164099,3	0.651699	7.41149e-08	8.04097e-07
AC026790,1	ENSG00000215196,4	-0.919493	7.60199e-08	8.23667e-07
PLCXD3	ENSG00000182836,9	0.776556	7.68762e-08	8.31284e-07
DLX1	ENSG00000144355,14	-0.853685	8.49285e-08	9.13501e-07
FAM111A	ENSG00000166801,15	-0.530046	8.68621e-08	9.33681e-07
EPGN	ENSG00000182585,9	-0.688619	8.72423e-08	9.37149e-07
LINC01693	ENSG00000227764,1	-0.800767	8.73649e-08	9.37848e-07
RAB15	ENSG00000139998,14	-1.04744	9.19215e-08	9.84813e-07
AC015871,3	ENSG00000278600,1	-0.907771	9.40069e-08	1.00583e-06
GDF15	ENSG00000130513,6	0.707959	9.57329e-08	1.02362e-06
HSPA2	ENSG00000126803,9	-0.563377	9.87213e-08	1.0535e-06
SECTM1	ENSG00000141574,7	-1.05208	1.01809e-07	1.08574e-06
SREBF1	ENSG00000072310,16	0.632688	1.09285e-07	1.16242e-06
FAM46B	ENSG00000158246,7	-0.728142	1.15683e-07	1.22726e-06
RTP2	ENSG00000198471,1	-1.00093	1.23424e-07	1.30429e-06
HIST1H2BF	ENSG00000277224,2	1.0342	1.31395e-07	1.38492e-06
HOXA-AS2	ENSG00000253552,7	1.00495	1.41939e-07	1.49123e-06
STON2	ENSG00000140022,9	-0.685085	1.46426e-07	1.53738e-06
CACHD1	ENSG00000158966,13	-0.60891	1.51787e-07	1.59058e-06
NCF2	ENSG00000116701,14	0.806394	1.51955e-07	1.59132e-06
FGD4	ENSG00000139132,14	0.744135	1.57785e-07	1.65025e-06
ISY1	ENSG00000240682,9	0.567232	1.58281e-07	1.65438e-06
AL121929,2	ENSG00000273108,1	0.897722	1.62387e-07	1.69294e-06
CCL26	ENSG00000006606,8	0.803587	1.86786e-07	1.93492e-06
AC068205,2	ENSG00000283341,1	-0.992547	1.96998e-07	2.03681e-06
CDH13	ENSG00000140945,16	0.961173	1.99725e-07	2.06239e-06
BNIP3	ENSG00000176171,11	-0.737946	2.01812e-07	2.08262e-06
GALT	ENSG00000213930,11	-0.598805	2.03943e-07	2.10328e-06
STX17	ENSG00000136874,10	-0.540035	2.12185e-07	2.18551e-06
AC015813,1	ENSG00000264112,1	-0.521587	2.24893e-07	2.30764e-06
SPAG4	ENSG00000061656,9	-0.800341	2.26466e-07	2.32231e-06
CRISPLD2	ENSG00000103196,11	-1.00221	2.36264e-07	2.41215e-06
RHEBL1	ENSG00000167550,10	0.719738	2.37938e-07	2.42468e-06
MYZAP	ENSG00000263155,5	1.01628	2.40184e-07	2.44603e-06
ZNF48	ENSG00000180035,12	0.596269	2.43596e-07	2.47923e-06
ZFP30	ENSG00000120784,15	-0.780921	2.45587e-07	2.49481e-06
AC023908,3	ENSG00000261136,1	-0.911791	2.7097e-07	2.74069e-06
MT-TV	ENSG00000210077,1	0.961665	2.71522e-07	2.74286e-06
PMAIP1	ENSG00000141682,11	0.576881	2.74931e-07	2.77558e-06
CRAT	ENSG00000095321,16	0.626234	2.75835e-07	2.78125e-06
PPM1L	ENSG00000163590,13	-0.568723	2.77574e-07	2.79359e-06
BEND6	ENSG00000151917,17	0.94172	3.03087e-07	3.03348e-06
TDRKH	ENSG00000182134,15	0.664374	3.04538e-07	3.04613e-06
LINC00707	ENSG00000238266,1	0.994225	3.09146e-07	3.08561e-06
LIN52	ENSG00000205659,10	0.500154	3.09433e-07	3.08561e-06
RRAGC	ENSG00000116954,7	0.621318	3.17939e-07	3.16268e-06
SH3BP5-AS1	ENSG00000224660,1	-0.604234	3.2604e-07	3.23535e-06
SOX6	ENSG00000110693,17	-0.961097	3.31404e-07	3.28657e-06
MICAL2	ENSG00000133816,13	0.515264	3.47972e-07	3.44039e-06
MVB12B	ENSG00000196814,14	-0.824746	3.93602e-07	3.85873e-06
ABCA8	ENSG00000141338,13	-0.853395	4.10149e-07	4.00887e-06
TMEM56	ENSG00000152078,9	-0.592994	4.13394e-07	4.03682e-06
TMEM170B	ENSG00000205269,5	0.770508	4.49942e-07	4.3687e-06
C1QL1	ENSG00000131094,3	-0.707595	4.51165e-07	4.3756e-06
FRMD6	ENSG00000139926,15	-0.61372	4.57046e-07	4.42736e-06
ST6GAL1	ENSG00000073849,14	-0.520766	4.7713e-07	4.61094e-06
RIMS3	ENSG00000117016,9	-0.906106	4.85102e-07	4.68241e-06
OAF	ENSG00000184232,8	0.516348	4.88503e-07	4.71245e-06
MT-TT	ENSG00000210195,2	0.978814	5.20947e-07	5.0017e-06
CDC37L1	ENSG00000106993,11	0.59541	5.2406e-07	5.02862e-06
GLT8D2	ENSG00000120820,12	-0.541228	5.27773e-07	5.05829e-06
RAB3D	ENSG00000105514,7	0.576048	5.50648e-07	5.26513e-06
UBE2D1	ENSG00000072401,14	0.613623	5.53891e-07	5.29302e-06
B3GNT3	ENSG00000179913,10	0.953845	5.70745e-07	5.43175e-06
RNF19B	ENSG00000116514,16	0.575236	6.15332e-07	5.83596e-06
AL691426,1	ENSG00000228707,1	-0.90827	6.20651e-07	5.87921e-06
GAS1RR	ENSG00000226237,1	-0.962194	6.8765e-07	6.47991e-06
FOXF1	ENSG00000103241,6	-0.515188	7.23259e-07	6.7958e-06
GSTM4	ENSG00000168765,16	-0.503343	7.56372e-07	7.08647e-06
FZD3	ENSG00000104290,10	-0.645845	7.91394e-07	7.39331e-06
REL	ENSG00000162924,13	-0.609022	7.95251e-07	7.42082e-06
ZC3H12C	ENSG00000149289,10	-0.675158	7.95166e-07	7.42082e-06
TCF7L2	ENSG00000148737,16	-0.565712	8.58276e-07	7.97237e-06
FXYD3	ENSG00000089356,18	0.650472	8.6017e-07	7.9854e-06
DOCK10	ENSG00000135905,18	-0.606738	8.84487e-07	8.19712e-06
ZNF224	ENSG00000267680,5	-0.513233	8.88846e-07	8.23283e-06
SH3TC1	ENSG00000125089,16	-0.54578	9.22826e-07	8.52331e-06
TADA2B	ENSG00000173011,11	0.588794	9.80808e-07	9.02809e-06
AC090826,2	ENSG00000261821,2	-0.593348	9.80505e-07	9.02809e-06
RORA	ENSG00000069667,15	-0.881178	1.01004e-06	9.28668e-06
UPP1	ENSG00000183696,13	0.606901	1.02822e-06	9.43782e-06
MPP2	ENSG00000108852,14	-0.569447	1.04063e-06	9.54637e-06
SNAPC1	ENSG00000023608,4	0.542273	1.06538e-06	9.75142e-06
AL023806,3	ENSG00000280184,2	-0.943405	1.12722e-06	1.0277e-05
GXYLT2	ENSG00000172986,12	-0.919664	1.20018e-06	1.09176e-05
DUSP10	ENSG00000143507,17	0.820614	1.21091e-06	1.09969e-05
MAPT	ENSG00000186868,15	-0.942171	1.23977e-06	1.12464e-05
RALGPS1	ENSG00000136828,18	0.725022	1.24701e-06	1.12995e-05
DPYD	ENSG00000188641,12	0.593329	1.24874e-06	1.13089e-05
ADAMTS15	ENSG00000166106,3	-0.740451	1.25738e-06	1.13807e-05
HIST1H2BK	ENSG00000197903,7	0.626341	1.28022e-06	1.1581e-05
FAM160A1	ENSG00000164142,15	-0.532579	1.37125e-06	1.2377e-05
AC055811,4	ENSG00000278864,1	-0.728403	1.37537e-06	1.24069e-05
WAC-AS1	ENSG00000254635,5	0.532498	1.37984e-06	1.24338e-05
ARHGDIB	ENSG00000111348,8	0.947855	1.40236e-06	1.26298e-05
PTGS2	ENSG00000073756,11	0.579979	1.49769e-06	1.34363e-05
PDE10A	ENSG00000112541,13	-0.55454	1.53203e-06	1.37142e-05
HOTAIRM1	ENSG00000233429,9	0.947529	1.59353e-06	1.42489e-05
CACNG4	ENSG00000075461,5	-0.938922	1.63919e-06	1.46171e-05
SNHG4	ENSG00000281398,2	-0.528251	1.64874e-06	1.46942e-05
KCNK15-AS1	ENSG00000244558,5	-0.732162	1.65218e-06	1.47168e-05
FAM83B	ENSG00000168143,8	0.753426	1.75873e-06	1.56061e-05
SORBS1	ENSG00000095637,21	-0.505918	1.88946e-06	1.66933e-05
SNORD104	ENSG00000199753,1	0.837434	1.90248e-06	1.6799e-05
TUSC1	ENSG00000198680,4	0.634047	1.90349e-06	1.6799e-05
GALNT9	ENSG00000182870,12	0.911026	1.94006e-06	1.70884e-05
TOGARAM2	ENSG00000189350,12	-0.847015	1.9704e-06	1.73425e-05
SYT17	ENSG00000103528,16	0.541928	2.00157e-06	1.76074e-05
AC016717,2	ENSG00000273301,1	-0.843721	2.00542e-06	1.76317e-05
SERPINE1	ENSG00000106366,8	0.873755	2.01428e-06	1.77e-05
INPP1	ENSG00000151689,12	0.505064	2.02121e-06	1.77513e-05
MB21D1	ENSG00000164430,15	0.586137	2.03641e-06	1.78752e-05
LINC01311	ENSG00000260924,2	-0.783012	2.09825e-06	1.83487e-05
C1R	ENSG00000159403,15	-0.604047	2.15642e-06	1.88371e-05
AL162424,1	ENSG00000269970,1	0.865318	2.29207e-06	1.99152e-05
PTK6	ENSG00000101213,6	0.575412	2.29471e-06	1.99275e-05
EFR3B	ENSG00000084710,13	-0.894394	2.34483e-06	2.03302e-05
LINC00467	ENSG00000153363,12	0.561223	2.43195e-06	2.10407e-05
RNF139-AS1	ENSG00000245149,3	-0.622919	2.43597e-06	2.10643e-05
PLPP3	ENSG00000162407,8	0.521355	2.5341e-06	2.18316e-05
AQP5	ENSG00000161798,6	0.879031	2.6554e-06	2.28283e-05
SSBP2	ENSG00000145687,16	-0.691794	2.65714e-06	2.28312e-05
HOMER3	ENSG00000051128,18	0.616298	2.72783e-06	2.33892e-05
PEX6	ENSG00000124587,13	-0.604309	2.77126e-06	2.37241e-05
SLC25A27	ENSG00000153291,15	-0.586319	2.84462e-06	2.4301e-05
ZFP1	ENSG00000184517,11	0.552555	2.8665e-06	2.44622e-05
AKNAD1	ENSG00000162641,18	0.819144	3.02176e-06	2.56661e-05
ST3GAL5	ENSG00000115525,17	0.700155	3.11462e-06	2.64272e-05
ABCA4	ENSG00000198691,11	-0.759189	3.14729e-06	2.66905e-05
DIRAS1	ENSG00000176490,4	-0.875717	3.17914e-06	2.69325e-05
AP003559,1	ENSG00000256443,1	-0.91467	3.39702e-06	2.86441e-05
C17orf58	ENSG00000186665,9	0.79632	3.41292e-06	2.87483e-05
LINC00689	ENSG00000231419,6	-0.538947	3.53379e-06	2.9659e-05
ZNF865	ENSG00000261221,3	0.572647	3.61476e-06	3.02451e-05
HIST4H4	ENSG00000197837,3	0.88013	3.71334e-06	3.09426e-05
BMP6	ENSG00000153162,8	-0.737543	3.72687e-06	3.10395e-05
DNAH17	ENSG00000187775,16	-0.71426	3.77848e-06	3.14051e-05
STN1	ENSG00000107960,10	0.547224	3.84085e-06	3.18908e-05
TBC1D12	ENSG00000108239,8	-0.554943	3.96813e-06	3.28805e-05
BTN3A3	ENSG00000111801,15	-0.541938	4.00302e-06	3.31527e-05
JAKMIP3	ENSG00000188385,11	-0.684167	4.14616e-06	3.43033e-05
PARD6A	ENSG00000102981,9	0.867741	4.28481e-06	3.53426e-05
RGS10	ENSG00000148908,14	0.577473	4.58065e-06	3.76112e-05
BDP1	ENSG00000145734,18	-0.515381	4.88311e-06	3.99737e-05
FAAP24	ENSG00000131944,9	0.60866	4.93217e-06	4.03105e-05
SLC43A1	ENSG00000149150,8	-0.717049	4.93416e-06	4.03105e-05
LIPE	ENSG00000079435,9	-0.855766	4.99157e-06	4.07386e-05
GBP2	ENSG00000162645,12	0.787736	5.06084e-06	4.12772e-05
LPAR5	ENSG00000184574,9	0.898099	5.17221e-06	4.21284e-05
BDKRB1	ENSG00000100739,10	-0.892972	5.19414e-06	4.22858e-05
MCUB	ENSG00000005059,15	0.596827	5.20359e-06	4.23416e-05
OASL	ENSG00000135114,12	0.518493	5.29252e-06	4.30007e-05
AL158152,1	ENSG00000269929,1	-0.771944	5.32095e-06	4.32102e-05
C15orf61	ENSG00000189227,5	0.651096	5.32496e-06	4.32211e-05
ATP6V0A4	ENSG00000105929,15	-0.899574	5.33204e-06	4.32355e-05
ZNF525	ENSG00000203326,11	-0.721458	5.90776e-06	4.78085e-05
DHRS4-AS1	ENSG00000215256,3	0.514638	5.91844e-06	4.78711e-05
UCN2	ENSG00000145040,3	0.847889	6.06264e-06	4.89402e-05
PLCB4	ENSG00000101333,16	-0.788413	6.08911e-06	4.91294e-05
ANK1	ENSG00000029534,19	0.734278	6.11919e-06	4.93232e-05
PLEKHG5	ENSG00000171680,21	-0.758505	6.42149e-06	5.15811e-05
ABCC3	ENSG00000108846,15	0.511886	6.42839e-06	5.16111e-05
SPINK13	ENSG00000214510,9	-0.865493	6.59972e-06	5.28822e-05
NUDT7	ENSG00000140876,11	0.699854	6.61187e-06	5.29536e-05
GPR37	ENSG00000170775,2	-0.680214	6.63972e-06	5.31504e-05
IL1RAP	ENSG00000196083,9	-0.642423	6.81201e-06	5.44492e-05
AL031777,1	ENSG00000217275,2	0.888107	6.83857e-06	5.46347e-05
EWSAT1	ENSG00000212766,9	0.878243	7.18681e-06	5.71922e-05
TBCK	ENSG00000145348,16	-0.55454	7.44516e-06	5.91903e-05
TBXA2R	ENSG00000006638,11	-0.67273	7.53093e-06	5.97845e-05
TMEM87B	ENSG00000153214,9	0.515027	7.73522e-06	6.13166e-05
PLK3	ENSG00000173846,12	0.573139	7.75728e-06	6.14316e-05
WFIKKN1	ENSG00000127578,6	-0.839774	7.92599e-06	6.26457e-05
SEPT5	ENSG00000184702,18	-0.6454	8.11379e-06	6.39747e-05
C3orf52	ENSG00000114529,12	-0.530489	8.41471e-06	6.62511e-05
FIRRE	ENSG00000213468,5	-0.713739	8.5092e-06	6.68979e-05
PLEK2	ENSG00000100558,8	0.635237	8.71929e-06	6.84835e-05
HTR1D	ENSG00000179546,4	0.683386	9.44786e-06	7.37901e-05
AC083843,2	ENSG00000259820,1	-0.513414	9.45442e-06	7.37944e-05
AC004477,1	ENSG00000263412,1	-0.750744	9.55119e-06	7.44426e-05
SPRY2	ENSG00000136158,11	0.559238	1.00934e-05	7.8256e-05
LRRK2	ENSG00000188906,14	0.869489	1.03809e-05	8.02563e-05
LIF	ENSG00000128342,4	0.504167	1.05603e-05	8.1604e-05
AL121832,3	ENSG00000275437,1	-0.821038	1.07602e-05	8.30696e-05
GCNA	ENSG00000147174,11	0.736548	1.09378e-05	8.43613e-05
AC093157,1	ENSG00000233184,6	0.713395	1.102e-05	8.49546e-05
SLC22A4	ENSG00000197208,5	-0.538519	1.11218e-05	8.56587e-05
TUBE1	ENSG00000074935,13	0.560697	1.1157e-05	8.58886e-05
LINC02486	ENSG00000268471,6	-0.703649	1.17018e-05	8.97434e-05
FAM189B	ENSG00000160767,20	0.570517	1.18657e-05	9.0872e-05
TTLL3	ENSG00000214021,15	-0.636699	1.21471e-05	9.28517e-05
CAPN10-AS1	ENSG00000260942,1	-0.726048	1.21681e-05	9.29689e-05
HECW2	ENSG00000138411,10	-0.621938	1.23086e-05	9.39539e-05
HIC1	ENSG00000177374,12	0.820236	1.23633e-05	9.42891e-05
S100A3	ENSG00000188015,9	0.85614	1.26801e-05	9.63828e-05
CTH	ENSG00000116761,11	-0.511868	1.27001e-05	9.64901e-05
HOXA5	ENSG00000106004,4	0.8408	1.30179e-05	9.88123e-05
GGT1	ENSG00000100031,18	-0.676685	1.31832e-05	9.99737e-05
SH2D6	ENSG00000152292,16	-0.753117	1.3343e-05	0.000101044
CD36	ENSG00000135218,17	-0.59497	1.39996e-05	0.00010577
GTDC1	ENSG00000121964,14	0.651877	1.40426e-05	0.000106001
BBC3	ENSG00000105327,17	0.648088	1.41653e-05	0.000106824
TIGD3	ENSG00000173825,6	0.856998	1.43137e-05	0.000107793
CACNA1G	ENSG00000006283,17	-0.787657	1.46339e-05	0.00010995
GGT7	ENSG00000131067,16	0.546388	1.47928e-05	0.00011099
CALHM3	ENSG00000183128,7	0.832616	1.51495e-05	0.000113405
ADORA1	ENSG00000163485,16	0.838539	1.67412e-05	0.000124575
KLRG2	ENSG00000188883,4	-0.84864	1.68303e-05	0.000125181
MDGA1	ENSG00000112139,14	-0.816535	1.68614e-05	0.000125355
C8orf4	ENSG00000176907,4	-0.572675	1.69225e-05	0.000125728
SLC6A17	ENSG00000197106,6	0.833724	1.76337e-05	0.00013056
AP001972,5	ENSG00000279117,1	0.614382	1.83572e-05	0.000135608
RNF224	ENSG00000233198,3	0.843669	1.91334e-05	0.000140703
POPDC3	ENSG00000132429,9	-0.617384	1.92747e-05	0.000141615
HSD3B7	ENSG00000099377,13	0.581541	1.97425e-05	0.00014479
BCL7A	ENSG00000110987,8	-0.503744	1.97618e-05	0.000144867
RP1L1	ENSG00000183638,5	0.749073	1.98822e-05	0.000145618
ZDHHC2	ENSG00000104219,12	-0.629772	2.01388e-05	0.000147298
BTN2A3P	ENSG00000124549,14	-0.661363	2.0688e-05	0.000150773
PARP8	ENSG00000151883,17	-0.51951	2.18899e-05	0.000158892
RRN3P3	ENSG00000257122,5	0.688066	2.23808e-05	0.000162022
SEC61A2	ENSG00000065665,20	-0.545165	2.34244e-05	0.000169126
GFPT2	ENSG00000131459,12	0.611749	2.36515e-05	0.000170614
SLC38A4	ENSG00000139209,15	0.632591	2.37346e-05	0.000171062
C16orf45	ENSG00000166780,10	0.627588	2.39684e-05	0.00017267
MIR3936HG	ENSG00000233006,6	-0.754804	2.42988e-05	0.000174796
LINC00570	ENSG00000224177,6	-0.824443	2.43065e-05	0.000174796
XAGE2	ENSG00000155622,6	-0.832085	2.47277e-05	0.000177511
CDKN1C	ENSG00000129757,12	-0.654917	2.54049e-05	0.000181892
BAHCC1	ENSG00000266074,8	0.601337	2.65081e-05	0.000188793
GAS6-AS1	ENSG00000233695,2	-0.50633	2.71569e-05	0.00019316
FAM171B	ENSG00000144369,12	-0.772264	2.73852e-05	0.000194699
AC005476,2	ENSG00000259146,3	-0.683137	2.77624e-05	0.000197208
DISC1	ENSG00000162946,21	0.765264	2.81791e-05	0.000199907
ERBB4	ENSG00000178568,14	-0.776225	2.93862e-05	0.000208017
CRYBG2	ENSG00000176092,14	0.822633	2.95017e-05	0.000208743
SLC2A12	ENSG00000146411,5	-0.819353	2.98398e-05	0.000210861
COPZ2	ENSG00000005243,9	-0.652102	3.18837e-05	0.00022433
AC092117,1	ENSG00000276791,1	-0.778616	3.24348e-05	0.000227519
CES3	ENSG00000172828,12	-0.604089	3.25117e-05	0.00022796
MAP2	ENSG00000078018,19	-0.81885	3.3717e-05	0.000235599
NFYC-AS1	ENSG00000272145,1	-0.679827	3.47136e-05	0.000241836
C11orf1	ENSG00000137720,7	0.540024	3.54004e-05	0.000246305
PRSS56	ENSG00000237412,6	-0.704837	3.54298e-05	0.000246404
SRPX2	ENSG00000102359,6	0.735043	3.61184e-05	0.000250978
HIST1H2AG	ENSG00000196787,3	0.607646	3.62064e-05	0.000251482
CHRNA4	ENSG00000101204,16	-0.750517	3.65144e-05	0.000253297
SLC1A2	ENSG00000110436,11	-0.766652	3.7469e-05	0.000259587
ZNF891	ENSG00000214029,4	-0.524837	3.76126e-05	0.000260471
RN7SL2	ENSG00000274012,1	-0.80057	3.82726e-05	0.000264609
HOXA10	ENSG00000253293,4	0.653627	3.83483e-05	0.000265003
AL590666,2	ENSG00000229953,1	0.531135	3.83794e-05	0.000265104
FAM229B	ENSG00000203778,7	0.643961	3.85714e-05	0.000266205
FAM109A	ENSG00000198324,13	0.625093	3.90706e-05	0.000269422
PADI1	ENSG00000142623,9	0.724009	3.98116e-05	0.000274067
TMEM38A	ENSG00000072954,6	0.51558	4.0251e-05	0.00027674
AC084117,1	ENSG00000256006,1	0.706426	4.08694e-05	0.000280519
IGFBP1	ENSG00000146678,9	0.793439	4.13155e-05	0.000283222
SLC25A30	ENSG00000174032,16	-0.573621	4.39051e-05	0.000299837
PPFIA3	ENSG00000177380,13	-0.581721	4.4167e-05	0.000301373
CREG2	ENSG00000175874,9	0.749387	4.44179e-05	0.00030283
ARC	ENSG00000198576,3	0.591925	4.54916e-05	0.000309389
CT83	ENSG00000204019,4	0.548039	4.55235e-05	0.000309461
WFDC3	ENSG00000124116,18	0.791292	4.68916e-05	0.000317964
LINC01341	ENSG00000227953,6	-0.666172	4.72417e-05	0.000320071
BMPER	ENSG00000164619,8	-0.791737	4.78258e-05	0.000323624
HIST1H2AE	ENSG00000277075,2	0.769806	4.80287e-05	0.000324863
ITGA5	ENSG00000161638,10	0.734231	4.83192e-05	0.000326692
RRAGD	ENSG00000025039,14	0.718474	4.877e-05	0.000329466
S1PR3	ENSG00000213694,3	-0.731965	4.95535e-05	0.000334065
LINC01895	ENSG00000259256,1	-0.693039	5.02723e-05	0.000338211
TIMP4	ENSG00000157150,4	0.703755	5.11106e-05	0.000342999
AL109918,1	ENSG00000216775,2	-0.583937	5.19269e-05	0.000348334
AC004520,1	ENSG00000273237,1	-0.702002	5.2382e-05	0.000351098
AL731569,1	ENSG00000227896,2	-0.722533	5.43138e-05	0.000362999
FRRS1	ENSG00000156869,12	-0.677977	5.43378e-05	0.000363011
ZNF696	ENSG00000185730,7	0.565964	5.5543e-05	0.00037015
GAB1	ENSG00000109458,8	-0.524384	5.75181e-05	0.000381594
SPINK4	ENSG00000122711,8	0.771383	5.82468e-05	0.000385799
L3MBTL1	ENSG00000185513,14	-0.505695	5.84778e-05	0.000387172
AC023355,1	ENSG00000259488,2	-0.694764	6.11219e-05	0.000402386
CAMK2N1	ENSG00000162545,5	0.547234	6.20791e-05	0.000408027
AC245100,6	ENSG00000238107,1	0.788084	6.24036e-05	0.000409995
SLIT2	ENSG00000145147,19	0.783658	6.29352e-05	0.00041332
AL049555,1	ENSG00000261116,1	0.757801	6.57376e-05	0.000430335
MKLN1-AS	ENSG00000236753,5	0.669415	7.48892e-05	0.000484977
HIST1H2BC	ENSG00000180596,7	0.68423	7.52802e-05	0.00048707
AC022915,2	ENSG00000253608,1	-0.775337	7.66912e-05	0.000495267
AC129102,1	ENSG00000256879,1	-0.777735	7.69134e-05	0.000496505
ESPN	ENSG00000187017,15	-0.778599	7.82658e-05	0.000504235
STAG3L5P	ENSG00000242294,6	-0.512929	7.9187e-05	0.000509968
AC132872,4	ENSG00000280407,2	-0.777992	8.00341e-05	0.000514609
SBK3	ENSG00000231274,5	0.661975	8.02504e-05	0.000515592
RARB	ENSG00000077092,18	0.547955	8.08932e-05	0.000519107
PPARGC1A	ENSG00000109819,8	-0.592747	8.11169e-05	0.000520338
NIPAL1	ENSG00000163293,11	0.701929	8.17085e-05	0.000523926
XDH	ENSG00000158125,9	0.747521	8.27326e-05	0.000529242
FAM214B	ENSG00000005238,19	0.520307	8.32786e-05	0.000532316
STAM-AS1	ENSG00000260589,1	-0.73272	8.40173e-05	0.000536827
TNFAIP8L3	ENSG00000183578,6	-0.772418	8.57733e-05	0.000547402
KCNJ11	ENSG00000187486,5	0.69719	9.16048e-05	0.000582107
KLHL25	ENSG00000183655,12	-0.618613	9.44113e-05	0.000598306
NDRG1	ENSG00000104419,14	-0.542601	9.80578e-05	0.000619485
ROR1	ENSG00000185483,11	-0.733516	9.97204e-05	0.000629255
SUPT3H	ENSG00000196284,15	0.560393	0.000103592	0.000652422
ACOT11	ENSG00000162390,17	-0.628131	0.000105807	0.000665596
FA2H	ENSG00000103089,8	-0.6131	0.000111234	0.000697851
CAPN5	ENSG00000149260,15	0.732654	0.000112306	0.00070403
CHST11	ENSG00000171310,10	0.500885	0.000112279	0.00070403
NUAK2	ENSG00000163545,8	-0.666198	0.000122549	0.000761791
SETBP1	ENSG00000152217,16	-0.512163	0.000123802	0.000768698
NUDT4	ENSG00000173598,13	0.526898	0.000124603	0.00077308
CTSV	ENSG00000136943,10	-0.525797	0.000129123	0.000800211
CCNA1	ENSG00000133101,9	0.572552	0.000131552	0.000814332
MCF2L	ENSG00000126217,20	-0.604506	0.000133579	0.000826251
LXN	ENSG00000079257,7	0.536449	0.000134796	0.000833142
CAMK2D	ENSG00000145349,16	-0.581178	0.000135413	0.00083632
ADGRL2	ENSG00000117114,19	-0.699571	0.000137615	0.00084799
C20orf196	ENSG00000171984,14	0.723277	0.000138386	0.000852418
THPO	ENSG00000090534,17	-0.751463	0.000138446	0.000852467
CD1D	ENSG00000158473,6	-0.751866	0.000141963	0.000872141
TESMIN	ENSG00000132749,10	0.578566	0.00014601	0.000895316
MIR17HG	ENSG00000215417,12	-0.522547	0.000146461	0.000897402
ABLIM2	ENSG00000163995,19	0.664533	0.000146677	0.000898387
AC010627,1	ENSG00000248791,1	-0.745892	0.000148561	0.000908563
HOXA2	ENSG00000105996,6	0.523305	0.000149125	0.000911327
CLEC2D	ENSG00000069493,14	0.737875	0.0001514	0.000924537
MARCH10	ENSG00000173838,11	-0.748604	0.000152418	0.000930404
LAMA5-AS1	ENSG00000228812,7	-0.742885	0.000153558	0.000936656
ERVK13-1	ENSG00000260565,6	-0.570112	0.000154706	0.000942247
