# Supplementary material for: Alu RNA Modulates the Expression of Cell Cycle Genes in Human Fibroblasts
Source: Int J Mol Sci. 2019 Jul 5;20(13):3315. doi: 10.3390/ijms20133315 (PMC6651528; doi:10.3390/ijms20133315)
Supplement: Supplementary file 1 [file ijms-20-03315-s001.zip › Supplementary Table S2.xlsx]

## Sheet: summary
Promoter
Sample	Number of genes with Alu sequences	Total number of genes	% of genes with Alu sequences	p-value (Fisher exact test)
Genome	14482	19836	73.0087
AluSq2_up	64	87	73.5632	0.0961526
AluSq2_dn	73	101	72.2772	0.0874131
AluSx_up	113	147	76.8707	0.0437779
AluSx_dn	74	105	70.4762	0.0720941
5' UTR
Sample	Number of genes with Alu sequences	Total number of genes	% of genes with Alu sequences	p-value (Fisher exact test)
Genome	1419	19836	7.15366
AluSq2_up	8	87	9.1954	0.114023
AluSq2_dn	11	101	10.8911	0.0500217
AluSx_up	11	147	7.48299	0.123111
AluSx_dn	8	105	7.61905	0.143191
3' UTR
Sample	Number of genes with Alu sequences	Total number of genes	% of genes with Alu sequences	p-value (Fisher exact test)	Average % of anti-sense Alu sequences
Genome	4838	19836	24.39		49.2221
AluSq2_up	9	87	10.3448	0.000519779	66.6667
AluSq2_dn	37	101	36.6337	0.00190738	55.6306
AluSx_up	25	147	17.0068	0.0081917	30
AluSx_dn	28	105	26.6667	0.0760929	68.4524

## Sheet: promoter
Gene ID	Gene symbol	Number of Alu sequences	Number of sense Alu sequences	Number of anti-sense Alu sequences	% of anti-sense Alu sequences	AluSq2 log2FoldChange	AluSq2 padj	AluSx log2FoldChange	AluSx padj
AluSq2_up
ENSG00000013588.7	GPRC5A	4	3	1	25	0.537879	1.78e-05	0.0911373	0.716945
ENSG00000086991.12	NOX4	2	1	1	50	0.526718	0.000822044	0.726237	5.2e-07
ENSG00000095752.6	IL11	2	2	0	0	0.722016	1.61e-15	0.211268	0.0849531
ENSG00000108515.17	ENO3	1	1	0	0	0.73307	5.71e-08	0.598895	1.59e-05
ENSG00000115919.14	KYNU	3	0	3	100	0.560815	0.000813325	0.23361	0.316929
ENSG00000118515.11	SGK1	10	2	8	80	0.522618	6.38e-07	0.284085	0.0206858
ENSG00000127951.6	FGL2	1	0	1	100	1.04587	3.99e-19	0.38784	0.00632869
ENSG00000164161.9	HHIP	1	0	1	100	0.64829	5.38e-05	0.304444	0.141973
ENSG00000186193.8	SAPCD2	1	0	1	100	0.553008	0.000153204	0.628696	7.47e-06
ENSG00000162572.20	SCNN1D	4	2	2	50	0.546475	0.000293092	0.531586	0.000424163
ENSG00000117399.13	CDC20	1	0	1	100	0.529913	6.74e-10	0.710873	3.47e-18
ENSG00000143248.12	RGS5	2	1	1	50	0.859993	5.52e-09	0.439919	0.0107091
ENSG00000077152.9	UBE2T	4	4	0	0	0.525517	1.57e-05	0.65077	1.72e-08
ENSG00000115163.14	CENPA	5	2	3	60	0.56606	6.43e-05	0.673127	6.22e-07
ENSG00000168874.12	ATOH8	1	0	1	100	0.898614	3.54e-12	0.557721	6.37e-05
ENSG00000054356.13	PTPRN	5	4	1	20	0.546358	1.57e-05	0.532162	2.33e-05
ENSG00000135919.12	SERPINE2	2	1	1	50	0.551788	2.82e-08	0.528611	9.25e-08
ENSG00000134072.10	CAMK1	3	3	0	0	0.519097	1.47e-06	0.523767	8.22e-07
ENSG00000145050.15	MANF	3	3	0	0	0.734692	2.75e-19	0.642686	6.53e-15
ENSG00000174640.12	SLCO2A1	1	1	0	0	1.04102	9.38e-13	0.943616	1.07e-10
ENSG00000169908.11	TM4SF1	1	0	1	100	0.971724	6.66e-37	0.561161	3.47e-12
ENSG00000109321.10	AREG	1	0	1	100	0.568898	0.000961506	0.442751	0.0178856
ENSG00000145569.5	FAM105A	2	1	1	50	0.72406	4.06e-08	0.823794	1.04e-10
ENSG00000112984.11	KIF20A	2	2	0	0	0.529875	4.24e-09	0.671724	6.92e-15
ENSG00000213347.10	MXD3	2	2	0	0	0.52483	0.000551049	0.534016	0.000376855
ENSG00000112576.12	CCND3	4	2	2	50	0.666894	5.88e-19	0.433753	3.94e-08
ENSG00000105825.11	TFPI2	1	0	1	100	1.3031	7.19e-20	0.743529	1.25e-06
ENSG00000127920.5	GNG11	1	1	0	0	0.540868	5.19e-09	0.104184	0.526886
ENSG00000147408.14	CSGALNACT1	6	1	5	83.3333	0.599482	7.01e-08	-0.0689715	0.778539
ENSG00000184374.2	COLEC10	1	1	0	0	0.593153	7.42e-05	0.462021	0.00381673
ENSG00000104419.14	NDRG1	4	2	2	50	0.519487	3.76e-08	0.23229	0.0473692
ENSG00000172159.15	FRMD3	1	0	1	100	0.641744	0.000112155	0.668071	5.08e-05
ENSG00000167157.10	PRRX2	2	1	1	50	0.50464	1.23e-07	0.566635	8.5e-10
ENSG00000102393.9	GLA	2	0	2	100	0.503775	1.19e-06	0.335074	0.003178
ENSG00000148677.6	ANKRD1	1	0	1	100	0.74847	7.33e-07	0.618886	7.27e-05
ENSG00000138180.15	CEP55	5	1	4	80	0.574519	2.77e-09	0.753624	2.76e-16
ENSG00000149380.11	P4HA3	1	0	1	100	0.783436	4.07e-09	0.574693	4.02e-05
ENSG00000196611.4	MMP1	1	0	1	100	0.896583	4.52e-11	0.596796	4.02e-05
ENSG00000149968.11	MMP3	1	1	0	0	1.32118	2.45e-25	1.36343	3.94e-27
ENSG00000109846.7	CRYAB	2	0	2	100	0.880941	2.8e-12	0.725036	1.7e-08
ENSG00000111665.11	CDCA3	1	1	0	0	0.681496	1.15e-11	0.779	1.46e-15
ENSG00000175899.14	A2M	1	1	0	0	0.561414	2.7e-09	0.446539	4.4e-06
ENSG00000172572.6	PDE3A	1	1	0	0	0.589317	0.000554798	0.0418843	0.920502
ENSG00000123358.19	NR4A1	3	2	1	33.3333	1.09269	5.03e-22	0.453852	0.000479728
ENSG00000185664.14	PMEL	5	2	3	60	0.623497	0.000214563	0.17515	0.531581
ENSG00000123374.10	CDK2	2	1	1	50	0.666379	4.48e-16	0.505341	1.96e-09
ENSG00000120833.13	SOCS2	2	1	1	50	0.567145	1.44e-07	0.284563	0.0271788
ENSG00000100526.19	CDKN3	2	1	1	50	0.59714	4.82e-06	0.684366	5.15e-08
ENSG00000126787.12	DLGAP5	5	1	4	80	0.549787	2.7e-09	0.599162	2.95e-11
ENSG00000157456.7	CCNB2	2	0	2	100	0.548381	4.97e-08	0.599231	8.57e-10
ENSG00000198901.13	PRC1	11	5	6	54.5455	0.539732	7.74e-12	0.75203	2.02e-23
ENSG00000129195.15	PIMREG	3	2	1	33.3333	0.553016	1.75e-07	0.640286	3.15e-10
ENSG00000141052.17	MYOCD	4	2	2	50	0.624243	1.49e-07	0.785059	4.06e-12
ENSG00000076382.16	SPAG5	10	3	7	70	0.534833	1.66e-09	0.667288	3.96e-15
ENSG00000131470.14	PSMC3IP	2	0	2	100	0.552057	3.01e-05	0.601022	2.93e-06
ENSG00000167900.11	TK1	4	3	1	25	0.51083	3.82e-10	0.611452	7.67e-15
ENSG00000134508.12	CABLES1	7	3	4	57.1429	0.52983	1.26e-06	0.0790775	0.723876
ENSG00000167772.11	ANGPTL4	4	1	3	75	1.02973	2.46e-30	1.1427	7.48e-38
ENSG00000006016.10	CRLF1	2	2	0	0	1.02994	9.75e-12	1.1433	1.05e-14
ENSG00000167600.13	CYP2S1	6	3	3	50	0.809551	8.7e-10	0.852571	4.34e-11
ENSG00000198959.11	TGM2	1	1	0	0	0.917634	4.56e-43	0.419065	6.41e-09
ENSG00000175063.16	UBE2C	2	1	1	50	0.544484	6.14e-08	0.675913	1.71e-12
ENSG00000042062.11	RIPOR3	5	2	3	60	0.517403	3.27e-06	0.244524	0.0802595
ENSG00000128274.15	A4GALT	5	1	4	80	0.505156	0.000187902	0.418854	0.00316427
AluSq2_dn
ENSG00000008517.16	IL32	2	1	1	50	-0.618178	7.71e-05	-0.557069	0.000452103
ENSG00000013297.10	CLDN11	2	1	1	50	-0.714991	1.5e-08	-0.765145	6.17e-10
ENSG00000041982.15	TNC	4	2	2	50	-0.5948	3.81e-12	-0.298568	0.00228774
ENSG00000048052.21	HDAC9	2	0	2	100	-0.775387	1.3e-06	-0.588632	0.000478053
ENSG00000076641.4	PAG1	1	1	0	0	-0.575791	2.37e-09	-0.241853	0.0405805
ENSG00000080603.16	SRCAP	12	4	8	66.6667	-0.570109	0.000820733	-0.262086	0.248798
ENSG00000081923.11	ATP8B1	6	3	3	50	-0.525444	6.38e-06	-0.321936	0.0149651
ENSG00000087589.16	CASS4	2	2	0	0	-0.736655	8.54e-11	-0.889714	6.95e-16
ENSG00000090339.8	ICAM1	10	2	8	80	-0.515593	2.2e-05	-0.695384	1.24e-09
ENSG00000099250.17	NRP1	6	5	1	16.6667	-0.544122	9.25e-11	-0.320096	0.000470407
ENSG00000102908.20	NFAT5	6	3	3	50	-0.703323	9.09e-09	-0.356533	0.0122667
ENSG00000103994.16	ZNF106	10	6	4	40	-0.508148	1.32e-05	-0.403509	0.00100738
ENSG00000112297.14	CRYBG1	4	1	3	75	-0.731472	1.18e-07	-0.529249	0.000255098
ENSG00000112936.18	C7	4	0	4	100	-0.620016	4.77e-06	-0.624223	2.88e-06
ENSG00000128165.8	ADM2	1	0	1	100	-0.540254	0.000131314	-0.220794	0.248887
ENSG00000128510.10	CPA4	3	2	1	33.3333	-0.547763	5.44e-06	-0.501753	3.46e-05
ENSG00000129003.15	VPS13C	2	2	0	0	-0.514446	2.87e-05	-0.346805	0.0108319
ENSG00000136010.13	ALDH1L2	5	2	3	60	-0.519983	2.51e-08	-0.286406	0.00699209
ENSG00000137809.16	ITGA11	1	1	0	0	-0.623573	5.57e-15	-0.31571	0.000358015
ENSG00000141469.16	SLC14A1	1	1	0	0	-1.02208	6.07e-13	-0.379638	0.0289197
ENSG00000145390.11	USP53	2	1	1	50	-0.77648	1.11e-10	-0.503295	8.72e-05
ENSG00000146592.16	CREB5	4	1	3	75	-0.85155	3.15e-08	-0.978707	6.1e-11
ENSG00000154803.12	FLCN	17	7	10	58.8235	-0.601746	5.68e-08	-0.533983	1.51e-06
ENSG00000163814.7	CDCP1	1	0	1	100	-0.574976	4.38e-07	-0.353303	0.00481584
ENSG00000164220.6	F2RL2	1	0	1	100	-0.796916	1.06e-10	-0.746583	1.19e-09
ENSG00000166448.14	TMEM130	4	1	3	75	-0.539172	0.000483596	-0.904235	1.07e-10
ENSG00000170365.9	SMAD1	3	2	1	33.3333	-0.652639	6.44e-06	-0.745256	9.82e-08
ENSG00000172379.20	ARNT2	1	0	1	100	-0.534754	8.12e-08	-0.520684	1.29e-07
ENSG00000172840.6	PDP2	8	4	4	50	-0.564069	2.48e-05	-0.295562	0.0665468
ENSG00000197355.10	UAP1L1	3	0	3	100	-0.51993	2.83e-06	-0.472724	2.22e-05
ENSG00000217128.11	FNIP1	3	0	3	100	-0.662938	5.95e-08	-0.634577	1.65e-07
ENSG00000189410.11	SH2D5	2	1	1	50	-0.794991	1.51e-09	-0.763377	4.92e-09
ENSG00000162551.13	ALPL	2	1	1	50	-0.747788	4.26e-06	-0.882848	1.91e-08
ENSG00000116133.11	DHCR24	1	0	1	100	-0.624462	1.56e-09	-0.556411	8.96e-08
ENSG00000185483.11	ROR1	1	0	1	100	-0.753372	1.78e-08	-0.688104	2.4e-07
ENSG00000069702.10	TGFBR3	5	2	3	60	-0.557203	0.000168989	-0.668935	2.2e-06
ENSG00000136546.13	SCN7A	1	1	0	0	-1.0894	1.24e-12	-0.829619	1.48e-07
ENSG00000168542.14	COL3A1	1	1	0	0	-0.57025	1.51e-09	-0.480033	5.81e-07
ENSG00000033867.16	SLC4A7	6	1	5	83.3333	-0.570546	6.24e-06	-0.124559	0.57476
ENSG00000144749.13	LRIG1	3	1	2	66.6667	-0.515283	1.38e-05	-0.535057	4.29e-06
ENSG00000185565.11	LSAMP	4	3	1	25	-0.688244	1.47e-07	-0.696154	6.2e-08
ENSG00000145147.19	SLIT2	3	1	2	66.6667	-0.595399	1.76e-05	-0.60528	9.61e-06
ENSG00000145244.11	CORIN	1	1	0	0	-0.70158	2.86e-11	-0.720389	3.81e-12
ENSG00000113594.9	LIFR	3	2	1	33.3333	-0.578023	7.46e-07	-0.590465	2.4e-07
ENSG00000134352.19	IL6ST	9	4	5	55.5556	-0.554119	0.000569692	-0.30841	0.119122
ENSG00000138829.11	FBN2	1	0	1	100	-0.64541	1.62e-11	-0.396147	0.000137644
ENSG00000197977.3	ELOVL2	1	0	1	100	-0.673458	1.76e-05	-0.38431	0.0358008
ENSG00000236609.3	ZNF853	2	0	2	100	-0.564458	0.000638484	-0.309446	0.126231
ENSG00000064393.15	HIPK2	1	1	0	0	-0.521928	1.28e-06	-0.336883	0.00474425
ENSG00000079102.16	RUNX1T1	2	0	2	100	-0.709553	2.4e-06	-0.469596	0.00426669
ENSG00000164929.16	BAALC	1	1	0	0	-0.527303	3.56e-05	-0.325263	0.0240282
ENSG00000104415.13	WISP1	1	1	0	0	-0.740334	5.65e-12	-0.71799	1.39e-11
ENSG00000204291.10	COL15A1	1	1	0	0	-0.979138	7.58e-27	-0.923688	5.32e-24
ENSG00000130707.17	ASS1	5	3	2	40	-0.987092	9.75e-12	-1.01327	1.37e-12
ENSG00000125354.22	SEPT6	2	0	2	100	-0.519471	0.000140879	-0.63437	1e-06
ENSG00000120549.17	KIAA1217	4	1	3	75	-0.556403	4.8e-05	-0.453455	0.00145757
ENSG00000171988.18	JMJD1C	9	4	5	55.5556	-0.570399	3.31e-07	-0.382796	0.00153639
ENSG00000156113.22	KCNMA1	10	6	4	40	-0.567522	1.44e-06	-0.184787	0.268865
ENSG00000099194.5	SCD	1	1	0	0	-0.841609	3.34e-21	-0.921042	1.73e-25
ENSG00000188211.8	NCR3LG1	1	1	0	0	-1.03103	1.3e-12	-0.788208	1.12e-07
ENSG00000166833.19	NAV2	4	2	2	50	-0.642855	3.66e-07	-0.355896	0.0141667
ENSG00000149256.15	TENM4	4	1	3	75	-0.69118	9.03e-07	-0.510584	0.000527413
ENSG00000134917.9	ADAMTS8	3	3	0	0	-0.79925	3.15e-08	-1.25071	6.2e-20
ENSG00000151835.14	SACS	7	5	2	28.5714	-0.568733	3.72e-07	-0.275837	0.0428586
ENSG00000198542.13	ITGBL1	1	0	1	100	-0.501042	5.02e-06	-0.647564	5.14e-10
ENSG00000172349.17	IL16	4	1	3	75	-0.835134	9.58e-09	-0.912055	1.39e-10
ENSG00000196557.12	CACNA1H	1	0	1	100	-0.628036	0.000109042	-0.379494	0.0449506
ENSG00000171724.2	VAT1L	1	1	0	0	-0.505738	0.000106169	-0.408531	0.00290123
ENSG00000078687.17	TNRC6C	7	4	3	42.8571	-0.53687	8.59e-05	-0.252429	0.145515
ENSG00000104856.13	RELB	12	6	6	50	-0.507117	0.000144243	-0.313998	0.0404087
ENSG00000101255.10	TRIB3	5	3	2	40	-0.627243	6.79e-10	-0.578249	1.17e-08
ENSG00000156273.15	BACH1	2	0	2	100	-0.530092	6.19e-06	-0.425488	0.000485511
ENSG00000142156.14	COL6A1	1	1	0	0	-0.52953	1.39e-12	-0.400074	2.21e-07
AluSx_up
ENSG00000004478.7	FKBP4	3	1	2	66.6667	0.47426	2.26e-07	0.50744	1.36e-08
ENSG00000010292.12	NCAPD2	9	4	5	55.5556	0.30768	0.00148488	0.548541	1.38e-10
ENSG00000013810.18	TACC3	7	6	1	14.2857	0.492603	7.35e-09	0.63624	4.69e-15
ENSG00000049540.16	ELN	6	5	1	16.6667	0.497482	0.00517172	0.65334	8.7e-05
ENSG00000051180.16	RAD51	8	1	7	87.5	0.38312	0.00665024	0.518323	6.27e-05
ENSG00000068489.12	PRR11	5	1	4	80	0.20578	0.192531	0.553583	3.96e-06
ENSG00000075218.18	GTSE1	4	2	2	50	0.265991	0.0518312	0.533153	2.07e-06
ENSG00000075702.16	WDR62	5	3	2	40	0.330131	0.0204433	0.53009	2.21e-05
ENSG00000086991.12	NOX4	2	1	1	50	0.526718	0.000822044	0.726237	5.2e-07
ENSG00000089685.14	BIRC5	4	3	1	25	0.42205	7.56e-06	0.574471	8.94e-11
ENSG00000103522.15	IL21R	6	3	3	50	0.40299	0.024999	0.599936	0.000235884
ENSG00000108106.13	UBE2S	5	1	4	80	0.39124	0.00284935	0.569252	1.62e-06
ENSG00000108515.17	ENO3	1	1	0	0	0.73307	5.71e-08	0.598895	1.59e-05
ENSG00000111602.11	TIMELESS	2	1	1	50	0.403971	9.79e-05	0.541864	2.12e-08
ENSG00000135451.12	TROAP	6	1	5	83.3333	0.48857	2.12e-05	0.745047	1.57e-12
ENSG00000141458.12	NPC1	6	3	3	50	0.404623	0.00123842	0.50911	1.59e-05
ENSG00000146918.19	NCAPG2	3	0	3	100	0.319607	0.00215939	0.507324	4.84e-08
ENSG00000153044.9	CENPH	7	0	7	100	0.480574	0.00204429	0.605763	3.25e-05
ENSG00000161692.17	DBF4B	3	3	0	0	0.407165	0.00807089	0.55789	7.27e-05
ENSG00000166851.14	PLK1	9	3	6	66.6667	0.441969	3.13e-05	0.651905	3.59e-11
ENSG00000171241.8	SHCBP1	2	0	2	100	0.349707	0.00256478	0.587147	1.09e-08
ENSG00000171848.14	RRM2	4	3	1	25	0.439714	1.6e-05	0.570248	3.3e-09
ENSG00000186185.13	KIF18B	2	2	0	0	0.39859	0.0029092	0.626354	1.44e-07
ENSG00000186193.8	SAPCD2	1	0	1	100	0.553008	0.000153204	0.628696	7.47e-06
ENSG00000162572.20	SCNN1D	4	2	2	50	0.546475	0.000293092	0.531586	0.000424163
ENSG00000117399.13	CDC20	1	0	1	100	0.529913	6.74e-10	0.710873	3.47e-18
ENSG00000142945.12	KIF2C	7	5	2	28.5714	0.476595	1.47e-06	0.634454	1.05e-11
ENSG00000085999.11	RAD54L	6	2	4	66.6667	0.364499	0.0269709	0.576856	6.85e-05
ENSG00000024526.16	DEPDC1	1	0	1	100	0.319904	0.0383314	0.664016	1.93e-07
ENSG00000060718.20	COL11A1	1	0	1	100	0.451938	2.85e-06	0.646835	7.94e-13
ENSG00000183856.10	IQGAP3	1	0	1	100	0.474353	1.71e-05	0.831672	9.96e-17
ENSG00000077152.9	UBE2T	4	4	0	0	0.525517	1.57e-05	0.65077	1.72e-08
ENSG00000115163.14	CENPA	5	2	3	60	0.56606	6.43e-05	0.673127	6.22e-07
ENSG00000168874.12	ATOH8	1	0	1	100	0.898614	3.54e-12	0.557721	6.37e-05
ENSG00000169679.14	BUB1	4	3	1	25	0.347745	0.00475704	0.571005	1.52e-07
ENSG00000054356.13	PTPRN	5	4	1	20	0.546358	1.57e-05	0.532162	2.33e-05
ENSG00000135919.12	SERPINE2	2	1	1	50	0.551788	2.82e-08	0.528611	9.25e-08
ENSG00000134121.9	CHL1	1	1	0	0	0.389393	0.0045918	0.678534	1.59e-08
ENSG00000134072.10	CAMK1	3	3	0	0	0.519097	1.47e-06	0.523767	8.22e-07
ENSG00000145050.15	MANF	3	3	0	0	0.734692	2.75e-19	0.642686	6.53e-15
ENSG00000164087.7	POC1A	1	0	1	100	0.488202	9.79e-05	0.644362	3.59e-08
ENSG00000174640.12	SLCO2A1	1	1	0	0	1.04102	9.38e-13	0.943616	1.07e-10
ENSG00000169908.11	TM4SF1	1	0	1	100	0.971724	6.66e-37	0.561161	3.47e-12
ENSG00000109805.9	NCAPG	3	1	2	66.6667	0.412767	0.000307299	0.582501	3.41e-08
ENSG00000071539.13	TRIP13	1	0	1	100	0.48375	1.24e-05	0.544364	3.3e-07
ENSG00000145569.5	FAM105A	2	1	1	50	0.72406	4.06e-08	0.823794	1.04e-10
ENSG00000123219.12	CENPK	7	4	3	42.8571	0.422447	0.00979481	0.61422	3.26e-05
ENSG00000134057.14	CCNB1	6	2	4	66.6667	0.483488	3.23e-08	0.62459	5.82e-14
ENSG00000112984.11	KIF20A	2	2	0	0	0.529875	4.24e-09	0.671724	6.92e-15
ENSG00000158402.18	CDC25C	5	4	1	20	0.441826	0.00564223	0.535115	0.0003978
ENSG00000135074.15	ADAM19	1	1	0	0	0.376586	4.37e-05	0.783118	2.94e-21
ENSG00000040275.16	SPDL1	2	0	2	100	0.429085	1.54e-05	0.737553	2.76e-16
ENSG00000213347.10	MXD3	2	2	0	0	0.52483	0.000551049	0.534016	0.000376855
ENSG00000120256.9	LRP11	2	0	2	100	0.387314	1.54e-05	0.501169	3.27e-09
ENSG00000131015.4	ULBP2	1	1	0	0	0.352237	0.0505207	0.586308	0.000153761
ENSG00000011426.10	ANLN	10	1	9	90	0.222593	0.107229	0.532752	1.32e-06
ENSG00000085563.14	ABCB1	3	3	0	0	0.337449	0.0511943	0.523004	0.000568495
ENSG00000105825.11	TFPI2	1	0	1	100	1.3031	7.19e-20	0.743529	1.25e-06
ENSG00000128567.16	PODXL	6	4	2	33.3333	0.226853	0.250643	0.548928	0.000363924
ENSG00000160949.16	TONSL	3	1	2	66.6667	0.263207	0.0950041	0.504515	0.000107156
ENSG00000221829.9	FANCG	5	1	4	80	0.3157	0.0236189	0.522305	1.56e-05
ENSG00000005238.19	FAM214B	3	2	1	33.3333	0.346762	0.000802731	0.580203	2.91e-10
ENSG00000172159.15	FRMD3	1	0	1	100	0.641744	0.000112155	0.668071	5.08e-05
ENSG00000167157.10	PRRX2	2	1	1	50	0.50464	1.23e-07	0.566635	8.5e-10
ENSG00000090889.11	KIF4A	1	0	1	100	0.423348	0.000133379	0.578283	1.9e-08
ENSG00000102384.13	CENPI	4	1	3	75	0.278271	0.120081	0.54819	0.000200343
ENSG00000122952.16	ZWINT	1	0	1	100	0.381504	0.000149972	0.580754	2.5e-10
ENSG00000148677.6	ANKRD1	1	0	1	100	0.74847	7.33e-07	0.618886	7.27e-05
ENSG00000138180.15	CEP55	5	1	4	80	0.574519	2.77e-09	0.753624	2.76e-16
ENSG00000135362.13	PRR5L	6	2	4	66.6667	0.526529	0.00273612	0.774999	1.27e-06
ENSG00000149380.11	P4HA3	1	0	1	100	0.783436	4.07e-09	0.574693	4.02e-05
ENSG00000196611.4	MMP1	1	0	1	100	0.896583	4.52e-11	0.596796	4.02e-05
ENSG00000149968.11	MMP3	1	1	0	0	1.32118	2.45e-25	1.36343	3.94e-27
ENSG00000109846.7	CRYAB	2	0	2	100	0.880941	2.8e-12	0.725036	1.7e-08
ENSG00000149564.11	ESAM	1	1	0	0	0.281311	NA	0.568188	0.000148418
ENSG00000111206.12	FOXM1	8	7	1	12.5	0.490338	3.82e-07	0.713505	3.34e-15
ENSG00000111664.10	GNB3	2	0	2	100	0.403128	0.0121261	0.615631	1.6e-05
ENSG00000111665.11	CDCA3	1	1	0	0	0.681496	1.15e-11	0.779	1.46e-15
ENSG00000161800.12	RACGAP1	12	6	6	50	0.290928	0.00500916	0.575254	1.07e-10
ENSG00000123374.10	CDK2	2	1	1	50	0.666379	4.48e-16	0.505341	1.96e-09
ENSG00000165480.15	SKA3	3	1	2	66.6667	0.413709	0.0014502	0.606495	2.4e-07
ENSG00000139734.17	DIAPH3	1	0	1	100	0.39715	0.000702183	0.555707	2.36e-07
ENSG00000100526.19	CDKN3	2	1	1	50	0.59714	4.82e-06	0.684366	5.15e-08
ENSG00000126787.12	DLGAP5	5	1	4	80	0.549787	2.7e-09	0.599162	2.95e-11
ENSG00000156970.12	BUB1B	6	5	1	16.6667	0.310431	0.00804957	0.536829	1.36e-07
ENSG00000157456.7	CCNB2	2	0	2	100	0.548381	4.97e-08	0.599231	8.57e-10
ENSG00000140511.11	HAPLN3	1	0	1	100	0.363254	0.012801	0.530118	5.09e-05
ENSG00000198901.13	PRC1	11	5	6	54.5455	0.539732	7.74e-12	0.75203	2.02e-23
ENSG00000127564.16	PKMYT1	5	3	2	40	0.178987	0.309954	0.577958	4.83e-06
ENSG00000079616.12	KIF22	6	5	1	16.6667	0.456992	4.41e-06	0.507559	1.3e-07
ENSG00000129195.15	PIMREG	3	2	1	33.3333	0.553016	1.75e-07	0.640286	3.15e-10
ENSG00000091622.15	PITPNM3	3	2	1	33.3333	0.275759	0.0308761	0.528349	9.93e-07
ENSG00000141052.17	MYOCD	4	2	2	50	0.624243	1.49e-07	0.785059	4.06e-12
ENSG00000076382.16	SPAG5	10	3	7	70	0.534833	1.66e-09	0.667288	3.96e-15
ENSG00000131470.14	PSMC3IP	2	0	2	100	0.552057	3.01e-05	0.601022	2.93e-06
ENSG00000259207.7	ITGB3	1	0	1	100	0.244876	0.100393	0.599185	3.42e-07
ENSG00000167900.11	TK1	4	3	1	25	0.51083	3.82e-10	0.611452	7.67e-15
ENSG00000170558.8	CDH2	2	1	1	50	0.353916	0.000845742	0.710301	1.49e-14
ENSG00000167772.11	ANGPTL4	4	1	3	75	1.02973	2.46e-30	1.1427	7.48e-38
ENSG00000129355.6	CDKN2D	3	1	2	66.6667	0.470418	0.000978136	0.583242	1.35e-05
ENSG00000104889.5	RNASEH2A	4	4	0	0	0.49839	8.57e-06	0.5974	2.18e-08
ENSG00000127528.5	KLF2	2	1	1	50	0.364702	0.0252762	0.746051	4.33e-08
ENSG00000006016.10	CRLF1	2	2	0	0	1.02994	9.75e-12	1.1433	1.05e-14
ENSG00000167600.13	CYP2S1	6	3	3	50	0.809551	8.7e-10	0.852571	4.34e-11
ENSG00000088325.15	TPX2	2	1	1	50	0.489184	4.34e-10	0.64786	5.7e-18
ENSG00000101412.12	E2F1	1	0	1	100	0.316442	0.0157874	0.526789	3.82e-06
ENSG00000101057.15	MYBL2	4	3	1	25	0.404723	6.2e-05	0.678324	9.76e-14
ENSG00000175063.16	UBE2C	2	1	1	50	0.544484	6.14e-08	0.675913	1.71e-12
ENSG00000198768.10	APCDD1L	3	0	3	100	0.288222	0.149326	0.555077	0.000820398
ENSG00000183963.18	SMTN	3	1	2	66.6667	0.345691	0.000604758	0.571677	2.96e-10
ENSG00000100297.15	MCM5	7	4	3	42.8571	0.311955	0.00225321	0.515029	1.3e-08
ENSG00000100242.15	SUN2	3	1	2	66.6667	0.359072	4.8e-05	0.605781	4.67e-14
ENSG00000100311.16	PDGFB	1	0	1	100	0.420961	0.0237825	0.71747	1.06e-05
AluSx_dn
ENSG00000008517.16	IL32	2	1	1	50	-0.618178	7.71e-05	-0.557069	0.000452103
ENSG00000013297.10	CLDN11	2	1	1	50	-0.714991	1.5e-08	-0.765145	6.17e-10
ENSG00000048052.21	HDAC9	2	0	2	100	-0.775387	1.3e-06	-0.588632	0.000478053
ENSG00000087589.16	CASS4	2	2	0	0	-0.736655	8.54e-11	-0.889714	6.95e-16
ENSG00000090339.8	ICAM1	10	2	8	80	-0.515593	2.2e-05	-0.695384	1.24e-09
ENSG00000099864.17	PALM	11	5	6	54.5455	-0.386979	0.0418	-0.621433	0.000206278
ENSG00000112297.14	CRYBG1	4	1	3	75	-0.731472	1.18e-07	-0.529249	0.000255098
ENSG00000112936.18	C7	4	0	4	100	-0.620016	4.77e-06	-0.624223	2.88e-06
ENSG00000115457.9	IGFBP2	2	0	2	100	-0.307126	0.117301	-0.588397	0.000349927
ENSG00000117643.14	MAN1C1	3	2	1	33.3333	-0.32508	0.00845688	-0.571985	1.24e-07
ENSG00000121039.9	RDH10	1	0	1	100	-0.262688	0.0887425	-0.531468	3.29e-05
ENSG00000128510.10	CPA4	3	2	1	33.3333	-0.547763	5.44e-06	-0.501753	3.46e-05
ENSG00000145390.11	USP53	2	1	1	50	-0.77648	1.11e-10	-0.503295	8.72e-05
ENSG00000146592.16	CREB5	4	1	3	75	-0.85155	3.15e-08	-0.978707	6.1e-11
ENSG00000150636.17	CCDC102B	2	2	0	0	-0.409028	0.00233255	-0.866009	1.12e-13
ENSG00000154803.12	FLCN	17	7	10	58.8235	-0.601746	5.68e-08	-0.533983	1.51e-06
ENSG00000161011.19	SQSTM1	5	3	2	40	-0.423266	1.49e-07	-0.590739	1.01e-14
ENSG00000164220.6	F2RL2	1	0	1	100	-0.796916	1.06e-10	-0.746583	1.19e-09
ENSG00000166448.14	TMEM130	4	1	3	75	-0.539172	0.000483596	-0.904235	1.07e-10
ENSG00000170365.9	SMAD1	3	2	1	33.3333	-0.652639	6.44e-06	-0.745256	9.82e-08
ENSG00000171408.13	PDE7B	1	1	0	0	-0.0381099	0.871275	-0.557124	6.13e-06
ENSG00000172379.20	ARNT2	1	0	1	100	-0.534754	8.12e-08	-0.520684	1.29e-07
ENSG00000185745.9	IFIT1	2	0	2	100	0.00176622	0.996041	-0.555571	0.000407777
ENSG00000217128.11	FNIP1	3	0	3	100	-0.662938	5.95e-08	-0.634577	1.65e-07
ENSG00000189410.11	SH2D5	2	1	1	50	-0.794991	1.51e-09	-0.763377	4.92e-09
ENSG00000162551.13	ALPL	2	1	1	50	-0.747788	4.26e-06	-0.882848	1.91e-08
ENSG00000121769.7	FABP3	2	1	1	50	-0.443247	NA	-0.600028	0.000108693
ENSG00000116133.11	DHCR24	1	0	1	100	-0.624462	1.56e-09	-0.556411	8.96e-08
ENSG00000162407.8	PLPP3	2	2	0	0	-0.261182	0.0189486	-0.506665	1.04e-07
ENSG00000185483.11	ROR1	1	0	1	100	-0.753372	1.78e-08	-0.688104	2.4e-07
ENSG00000069702.10	TGFBR3	5	2	3	60	-0.557203	0.000168989	-0.668935	2.2e-06
ENSG00000197872.11	FAM49A	1	1	0	0	-0.162927	0.448871	-0.533077	0.000567051
ENSG00000116016.13	EPAS1	2	2	0	0	-0.342076	3.01e-05	-0.572182	2.73e-14
ENSG00000136546.13	SCN7A	1	1	0	0	-1.0894	1.24e-12	-0.829619	1.48e-07
ENSG00000135914.5	HTR2B	1	0	1	100	-0.424714	0.0152924	-0.574717	0.000407731
ENSG00000182179.12	UBA7	4	3	1	25	-0.178844	0.248562	-0.506628	1.59e-05
ENSG00000144749.13	LRIG1	3	1	2	66.6667	-0.515283	1.38e-05	-0.535057	4.29e-06
ENSG00000185565.11	LSAMP	4	3	1	25	-0.688244	1.47e-07	-0.696154	6.2e-08
ENSG00000154310.16	TNIK	1	1	0	0	-0.485688	0.00151636	-0.54921	0.000197084
ENSG00000168824.14	NSG1	4	2	2	50	-0.519351	0.0032367	-0.638509	0.000137228
ENSG00000145147.19	SLIT2	3	1	2	66.6667	-0.595399	1.76e-05	-0.60528	9.61e-06
ENSG00000145244.11	CORIN	1	1	0	0	-0.70158	2.86e-11	-0.720389	3.81e-12
ENSG00000138678.10	GPAT3	2	0	2	100	-0.0620667	0.822914	-0.598963	0.00011673
ENSG00000113594.9	LIFR	3	2	1	33.3333	-0.578023	7.46e-07	-0.590465	2.4e-07
ENSG00000153071.14	DAB2	3	2	1	33.3333	-0.369276	9.11e-06	-0.503872	1.44e-10
ENSG00000240184.6	PCDHGC3	1	1	0	0	-0.407531	0.000387456	-0.602626	1.21e-08
ENSG00000113552.15	GNPDA1	1	1	0	0	-0.413569	0.000924388	-0.577965	5.34e-07
ENSG00000071242.11	RPS6KA2	1	0	1	100	-0.413167	0.000276955	-0.569389	7.66e-08
ENSG00000186340.14	THBS2	1	0	1	100	-0.453833	0.00294152	-0.632743	6.36e-06
ENSG00000104213.12	PDGFRL	4	2	2	50	-0.343753	0.00587699	-0.531012	2.14e-06
ENSG00000104332.11	SFRP1	1	1	0	0	0.00189218	0.993136	-0.5743	1.03e-10
ENSG00000104415.13	WISP1	1	1	0	0	-0.740334	5.65e-12	-0.71799	1.39e-11
ENSG00000148082.9	SHC3	1	1	0	0	-0.370499	0.000458561	-0.523871	8.07e-08
ENSG00000204291.10	COL15A1	1	1	0	0	-0.979138	7.58e-27	-0.923688	5.32e-24
ENSG00000130707.17	ASS1	5	3	2	40	-0.987092	9.75e-12	-1.01327	1.37e-12
ENSG00000146950.12	SHROOM2	4	3	1	25	-0.443637	0.000335701	-0.87385	3.07e-15
ENSG00000125354.22	SEPT6	2	0	2	100	-0.519471	0.000140879	-0.63437	1e-06
ENSG00000138316.10	ADAMTS14	1	0	1	100	-0.502619	0.00404025	-0.566601	0.0008891
ENSG00000099194.5	SCD	1	1	0	0	-0.841609	3.34e-21	-0.921042	1.73e-25
ENSG00000188211.8	NCR3LG1	1	1	0	0	-1.03103	1.3e-12	-0.788208	1.12e-07
ENSG00000176971.3	FIBIN	1	0	1	100	-0.499839	0.000132281	-0.716426	3.8e-09
ENSG00000149256.15	TENM4	4	1	3	75	-0.69118	9.03e-07	-0.510584	0.000527413
ENSG00000166741.7	NNMT	4	2	2	50	-0.37844	0.00115837	-0.812739	1.56e-15
ENSG00000134917.9	ADAMTS8	3	3	0	0	-0.79925	3.15e-08	-1.25071	6.2e-20
ENSG00000136040.8	PLXNC1	9	5	4	44.4444	-0.369486	0.0476975	-0.582203	0.000421559
ENSG00000198542.13	ITGBL1	1	0	1	100	-0.501042	5.02e-06	-0.647564	5.14e-10
ENSG00000137767.13	SQOR	7	4	3	42.8571	-0.10407	0.658738	-0.606213	3.44e-05
ENSG00000103888.16	CEMIP	1	0	1	100	-0.150498	0.502365	-0.62259	4.3e-05
ENSG00000172349.17	IL16	4	1	3	75	-0.835134	9.58e-09	-0.912055	1.39e-10
ENSG00000189067.12	LITAF	9	6	3	33.3333	-0.366408	5.67e-05	-0.63916	1.17e-14
ENSG00000169715.14	MT1E	1	0	1	100	-0.371316	0.000712725	-0.521757	2.4e-07
ENSG00000170425.3	ADORA2B	2	0	2	100	-0.5253	0.00149676	-0.638645	4.82e-05
ENSG00000101255.10	TRIB3	5	3	2	40	-0.627243	6.79e-10	-0.578249	1.17e-08
ENSG00000125965.8	GDF5	3	3	0	0	-0.499862	0.00499198	-0.651426	9.38e-05

## Sheet: 5' UTR
Gene ID	Gene symbol	Number of Alu sequences	Number of sense Alu sequences	Number of anti-sense Alu sequences	% of anti-sense Alu sequences	AluSq2 log2FoldChange	AluSq2 padj	AluSx log2FoldChange	AluSx padj
AluSq2_up
ENSG00000135919.12	SERPINE2	1	1	0	0	0.551788	2.82e-08	0.528611	9.25e-08
ENSG00000134072.10	CAMK1	1	0	1	100	0.519097	1.47e-06	0.523767	8.22e-07
ENSG00000111665.11	CDCA3	1	0	1	100	0.681496	1.15e-11	0.779	1.46e-15
ENSG00000123358.19	NR4A1	1	0	1	100	1.09269	5.03e-22	0.453852	0.000479728
ENSG00000198901.13	PRC1	1	1	0	0	0.539732	7.74e-12	0.75203	2.02e-23
ENSG00000167772.11	ANGPTL4	1	0	1	100	1.02973	2.46e-30	1.1427	7.48e-38
ENSG00000006016.10	CRLF1	1	1	0	0	1.02994	9.75e-12	1.1433	1.05e-14
ENSG00000198959.11	TGM2	2	2	0	0	0.917634	4.56e-43	0.419065	6.41e-09
AluSq2_dn
ENSG00000081923.11	ATP8B1	1	1	0	0	-0.525444	6.38e-06	-0.321936	0.0149651
ENSG00000103994.16	ZNF106	1	1	0	0	-0.508148	1.32e-05	-0.403509	0.00100738
ENSG00000129003.15	VPS13C	1	0	1	100	-0.514446	2.87e-05	-0.346805	0.0108319
ENSG00000136010.13	ALDH1L2	1	0	1	100	-0.519983	2.51e-08	-0.286406	0.00699209
ENSG00000154803.12	FLCN	4	1	3	75	-0.601746	5.68e-08	-0.533983	1.51e-06
ENSG00000166448.14	TMEM130	1	0	1	100	-0.539172	0.000483596	-0.904235	1.07e-10
ENSG00000069702.10	TGFBR3	1	0	1	100	-0.557203	0.000168989	-0.668935	2.2e-06
ENSG00000136546.13	SCN7A	1	0	1	100	-1.0894	1.24e-12	-0.829619	1.48e-07
ENSG00000127241.16	MASP1	1	0	1	100	-0.758063	6.33e-09	-1.03551	1.24e-16
ENSG00000145244.11	CORIN	2	1	1	50	-0.70158	2.86e-11	-0.720389	3.81e-12
ENSG00000079102.16	RUNX1T1	1	1	0	0	-0.709553	2.4e-06	-0.469596	0.00426669
AluSx_up
ENSG00000141458.12	NPC1	1	1	0	0	0.404623	0.00123842	0.50911	1.59e-05
ENSG00000135919.12	SERPINE2	1	1	0	0	0.551788	2.82e-08	0.528611	9.25e-08
ENSG00000134072.10	CAMK1	1	0	1	100	0.519097	1.47e-06	0.523767	8.22e-07
ENSG00000123219.12	CENPK	1	1	0	0	0.422447	0.00979481	0.61422	3.26e-05
ENSG00000160949.16	TONSL	3	2	1	33.3333	0.263207	0.0950041	0.504515	0.000107156
ENSG00000149564.11	ESAM	1	0	1	100	0.281311	NA	0.568188	0.000148418
ENSG00000111665.11	CDCA3	1	0	1	100	0.681496	1.15e-11	0.779	1.46e-15
ENSG00000139734.17	DIAPH3	1	0	1	100	0.39715	0.000702183	0.555707	2.36e-07
ENSG00000198901.13	PRC1	1	1	0	0	0.539732	7.74e-12	0.75203	2.02e-23
ENSG00000167772.11	ANGPTL4	1	0	1	100	1.02973	2.46e-30	1.1427	7.48e-38
ENSG00000006016.10	CRLF1	1	1	0	0	1.02994	9.75e-12	1.1433	1.05e-14
AluSx_dn
ENSG00000117643.14	MAN1C1	1	0	1	100	-0.32508	0.00845688	-0.571985	1.24e-07
ENSG00000154803.12	FLCN	4	1	3	75	-0.601746	5.68e-08	-0.533983	1.51e-06
ENSG00000166448.14	TMEM130	1	0	1	100	-0.539172	0.000483596	-0.904235	1.07e-10
ENSG00000162407.8	PLPP3	1	0	1	100	-0.261182	0.0189486	-0.506665	1.04e-07
ENSG00000069702.10	TGFBR3	1	0	1	100	-0.557203	0.000168989	-0.668935	2.2e-06
ENSG00000136546.13	SCN7A	1	0	1	100	-1.0894	1.24e-12	-0.829619	1.48e-07
ENSG00000127241.16	MASP1	1	0	1	100	-0.758063	6.33e-09	-1.03551	1.24e-16
ENSG00000145244.11	CORIN	2	1	1	50	-0.70158	2.86e-11	-0.720389	3.81e-12

## Sheet: 3' UTR
Gene ID	Gene symbol	Number of Alu sequences	Number of sense Alu sequences	Number of anti-sense Alu sequences	% of anti-sense Alu sequences	AluSq2 log2FoldChange	AluSq2 padj	AluSx log2FoldChange	AluSx padj
AluSq2_up
ENSG00000013588.7	GPRC5A	4	0	4	100	0.537879	1.77646e-05	0.0911373	0.716945
ENSG00000086991.12	NOX4	1	1	0	0	0.526718	0.000822044	0.726237	5.19822e-07
ENSG00000095752.6	IL11	1	0	1	100	0.722016	1.61275e-15	0.211268	0.0849531
ENSG00000108515.17	ENO3	1	0	1	100	0.73307	5.7148e-08	0.598895	1.59324e-05
ENSG00000115919.14	KYNU	3	0	3	100	0.560815	0.000813325	0.23361	0.316929
ENSG00000118515.11	SGK1	2	0	2	100	0.522618	6.3815e-07	0.284085	0.0206858
ENSG00000127951.6	FGL2	1	1	0	0	1.04587	3.99437e-19	0.38784	0.00632869
ENSG00000164161.9	HHIP	1	0	1	100	0.64829	5.37898e-05	0.304444	0.141973
ENSG00000186193.8	SAPCD2	1	1	0	0	0.553008	0.000153204	0.628696	7.46883e-06
AluSq2_dn
ENSG00000008517.16	IL32	1	0	1	100	-0.618178	7.71019e-05	-0.557069	0.000452103
ENSG00000013297.10	CLDN11	1	0	1	100	-0.714991	1.49831e-08	-0.765145	6.17391e-10
ENSG00000041982.15	TNC	1	1	0	0	-0.5948	3.81194e-12	-0.298568	0.00228774
ENSG00000048052.21	HDAC9	1	0	1	100	-0.775387	1.30033e-06	-0.588632	0.000478053
ENSG00000052802.12	MSMO1	1	0	1	100	-0.578721	3.81697e-06	-0.590969	1.62957e-06
ENSG00000076641.4	PAG1	1	1	0	0	-0.575791	2.36934e-09	-0.241853	0.0405805
ENSG00000080603.16	SRCAP	2	1	1	50	-0.570109	0.000820733	-0.262086	0.248798
ENSG00000081923.11	ATP8B1	2	2	0	0	-0.525444	6.37737e-06	-0.321936	0.0149651
ENSG00000087589.16	CASS4	3	1	2	66.6667	-0.736655	8.53528e-11	-0.889714	6.95386e-16
ENSG00000090339.8	ICAM1	1	0	1	100	-0.515593	2.19806e-05	-0.695384	1.2363e-09
ENSG00000091844.7	RGS17	1	1	0	0	-0.650778	3.63564e-05	-0.453635	0.00863283
ENSG00000099250.17	NRP1	1	1	0	0	-0.544122	9.2517e-11	-0.320096	0.000470407
ENSG00000102908.20	NFAT5	4	3	1	25	-0.703323	9.09006e-09	-0.356533	0.0122667
ENSG00000103994.16	ZNF106	2	2	0	0	-0.508148	1.32127e-05	-0.403509	0.00100738
ENSG00000112297.14	CRYBG1	2	1	1	50	-0.731472	1.1807e-07	-0.529249	0.000255098
ENSG00000112936.18	C7	1	0	1	100	-0.620016	4.77083e-06	-0.624223	2.88005e-06
ENSG00000128165.8	ADM2	2	2	0	0	-0.540254	0.000131314	-0.220794	0.248887
ENSG00000128510.10	CPA4	1	0	1	100	-0.547763	5.44005e-06	-0.501753	3.46096e-05
ENSG00000129003.15	VPS13C	1	0	1	100	-0.514446	2.86948e-05	-0.346805	0.0108319
ENSG00000136010.13	ALDH1L2	1	0	1	100	-0.519983	2.50734e-08	-0.286406	0.00699209
ENSG00000137809.16	ITGA11	3	1	2	66.6667	-0.623573	5.57295e-15	-0.31571	0.000358015
ENSG00000141469.16	SLC14A1	2	2	0	0	-1.02208	6.06773e-13	-0.379638	0.0289197
ENSG00000145390.11	USP53	2	1	1	50	-0.77648	1.10764e-10	-0.503295	8.72406e-05
ENSG00000146592.16	CREB5	1	0	1	100	-0.85155	3.1503e-08	-0.978707	6.09565e-11
ENSG00000154803.12	FLCN	1	0	1	100	-0.601746	5.68356e-08	-0.533983	1.50522e-06
ENSG00000163814.7	CDCP1	1	0	1	100	-0.574976	4.37518e-07	-0.353303	0.00481584
ENSG00000164220.6	F2RL2	2	0	2	100	-0.796916	1.06235e-10	-0.746583	1.19035e-09
ENSG00000166448.14	TMEM130	1	1	0	0	-0.539172	0.000483596	-0.904235	1.07086e-10
ENSG00000166750.9	SLFN5	3	3	0	0	-0.509184	1.86679e-08	-0.487161	5.99022e-08
ENSG00000170365.9	SMAD1	1	1	0	0	-0.652639	6.43807e-06	-0.745256	9.81841e-08
ENSG00000171365.15	CLCN5	1	0	1	100	-0.693113	2.37933e-06	-0.486955	0.0020345
ENSG00000172379.20	ARNT2	1	1	0	0	-0.534754	8.12076e-08	-0.520684	1.28656e-07
ENSG00000172840.6	PDP2	6	3	3	50	-0.564069	2.4771e-05	-0.295562	0.0665468
ENSG00000183160.8	TMEM119	1	0	1	100	-0.729661	5.85741e-06	-0.737474	3.74539e-06
ENSG00000185950.8	IRS2	1	1	0	0	-0.563577	4.25677e-05	-0.58331	1.65404e-05
ENSG00000197355.10	UAP1L1	1	0	1	100	-0.51993	2.83343e-06	-0.472724	2.22204e-05
ENSG00000217128.11	FNIP1	1	0	1	100	-0.662938	5.948e-08	-0.634577	1.64942e-07
AluSx_up
ENSG00000004478.7	FKBP4	1	1	0	0	0.47426	2.26476e-07	0.50744	1.35748e-08
ENSG00000010292.12	NCAPD2	1	1	0	0	0.30768	0.00148488	0.548541	1.37911e-10
ENSG00000013810.18	TACC3	1	1	0	0	0.492603	7.35382e-09	0.63624	4.69078e-15
ENSG00000049540.16	ELN	1	1	0	0	0.497482	0.00517172	0.65334	8.7003e-05
ENSG00000051180.16	RAD51	1	1	0	0	0.38312	0.00665024	0.518323	6.27326e-05
ENSG00000068489.12	PRR11	3	3	0	0	0.20578	0.192531	0.553583	3.96367e-06
ENSG00000075218.18	GTSE1	2	2	0	0	0.265991	0.0518312	0.533153	2.06942e-06
ENSG00000075702.16	WDR62	2	0	2	100	0.330131	0.0204433	0.53009	2.20968e-05
ENSG00000086991.12	NOX4	1	1	0	0	0.526718	0.000822044	0.726237	5.19822e-07
ENSG00000089685.14	BIRC5	1	1	0	0	0.42205	7.55824e-06	0.574471	8.9426e-11
ENSG00000103522.15	IL21R	2	1	1	50	0.40299	0.024999	0.599936	0.000235884
ENSG00000108106.13	UBE2S	1	1	0	0	0.39124	0.00284935	0.569252	1.61888e-06
ENSG00000108515.17	ENO3	1	0	1	100	0.73307	5.7148e-08	0.598895	1.59324e-05
ENSG00000111602.11	TIMELESS	1	1	0	0	0.403971	9.78745e-05	0.541864	2.11597e-08
ENSG00000113361.12	CDH6	1	0	1	100	0.378868	0.000214563	0.709127	6.81915e-15
ENSG00000135451.12	TROAP	1	1	0	0	0.48857	2.12223e-05	0.745047	1.56995e-12
ENSG00000141458.12	NPC1	2	2	0	0	0.404623	0.00123842	0.50911	1.59324e-05
ENSG00000146918.19	NCAPG2	1	0	1	100	0.319607	0.00215939	0.507324	4.83653e-08
ENSG00000153044.9	CENPH	1	0	1	100	0.480574	0.00204429	0.605763	3.24733e-05
ENSG00000161692.17	DBF4B	1	1	0	0	0.407165	0.00807089	0.55789	7.27313e-05
ENSG00000166851.14	PLK1	1	1	0	0	0.441969	3.12595e-05	0.651905	3.59349e-11
ENSG00000171241.8	SHCBP1	1	1	0	0	0.349707	0.00256478	0.587147	1.09407e-08
ENSG00000171848.14	RRM2	1	0	1	100	0.439714	1.60076e-05	0.570248	3.29971e-09
ENSG00000186185.13	KIF18B	2	0	2	100	0.39859	0.0029092	0.626354	1.43516e-07
ENSG00000186193.8	SAPCD2	1	1	0	0	0.553008	0.000153204	0.628696	7.46883e-06
AluSx_dn
ENSG00000008517.16	IL32	1	0	1	100	-0.618178	7.71019e-05	-0.557069	0.000452103
ENSG00000013297.10	CLDN11	1	0	1	100	-0.714991	1.49831e-08	-0.765145	6.17391e-10
ENSG00000048052.21	HDAC9	1	0	1	100	-0.775387	1.30033e-06	-0.588632	0.000478053
ENSG00000052802.12	MSMO1	1	0	1	100	-0.578721	3.81697e-06	-0.590969	1.62957e-06
ENSG00000087589.16	CASS4	3	1	2	66.6667	-0.736655	8.53528e-11	-0.889714	6.95386e-16
ENSG00000090339.8	ICAM1	1	0	1	100	-0.515593	2.19806e-05	-0.695384	1.2363e-09
ENSG00000099864.17	PALM	2	2	0	0	-0.386979	0.0418	-0.621433	0.000206278
ENSG00000112297.14	CRYBG1	2	1	1	50	-0.731472	1.1807e-07	-0.529249	0.000255098
ENSG00000112936.18	C7	1	0	1	100	-0.620016	4.77083e-06	-0.624223	2.88005e-06
ENSG00000115457.9	IGFBP2	2	0	2	100	-0.307126	0.117301	-0.588397	0.000349927
ENSG00000117643.14	MAN1C1	1	0	1	100	-0.32508	0.00845688	-0.571985	1.2361e-07
ENSG00000121039.9	RDH10	1	0	1	100	-0.262688	0.0887425	-0.531468	3.28612e-05
ENSG00000128510.10	CPA4	1	0	1	100	-0.547763	5.44005e-06	-0.501753	3.46096e-05
ENSG00000145390.11	USP53	2	1	1	50	-0.77648	1.10764e-10	-0.503295	8.72406e-05
ENSG00000146592.16	CREB5	1	0	1	100	-0.85155	3.1503e-08	-0.978707	6.09565e-11
ENSG00000150636.17	CCDC102B	2	1	1	50	-0.409028	0.00233255	-0.866009	1.12289e-13
ENSG00000154803.12	FLCN	1	0	1	100	-0.601746	5.68356e-08	-0.533983	1.50522e-06
ENSG00000161011.19	SQSTM1	1	0	1	100	-0.423266	1.48908e-07	-0.590739	1.00682e-14
ENSG00000164220.6	F2RL2	2	0	2	100	-0.796916	1.06235e-10	-0.746583	1.19035e-09
ENSG00000166448.14	TMEM130	1	1	0	0	-0.539172	0.000483596	-0.904235	1.07086e-10
ENSG00000170365.9	SMAD1	1	1	0	0	-0.652639	6.43807e-06	-0.745256	9.81841e-08
ENSG00000171408.13	PDE7B	1	1	0	0	-0.0381099	0.871275	-0.557124	6.12944e-06
ENSG00000171444.17	MCC	1	0	1	100	-0.413337	0.000164509	-0.525584	3.94323e-07
ENSG00000172379.20	ARNT2	1	1	0	0	-0.534754	8.12076e-08	-0.520684	1.28656e-07
ENSG00000183160.8	TMEM119	1	0	1	100	-0.729661	5.85741e-06	-0.737474	3.74539e-06
ENSG00000185745.9	IFIT1	1	1	0	0	0.00176622	0.996041	-0.555571	0.000407777
ENSG00000185950.8	IRS2	1	1	0	0	-0.563577	4.25677e-05	-0.58331	1.65404e-05
ENSG00000217128.11	FNIP1	1	0	1	100	-0.662938	5.948e-08	-0.634577	1.64942e-07
