# Supplementary material for: Alu RNA Modulates the Expression of Cell Cycle Genes in Human Fibroblasts
Source: Int J Mol Sci. 2019 Jul 5;20(13):3315. doi: 10.3390/ijms20133315 (PMC6651528; doi:10.3390/ijms20133315)
Supplement: Supplementary file 1 [file ijms-20-03315-s001.zip › Supplementary Table S3.xlsx]

## Sheet: Sheet1
AluSq2
Gene symbol	log2FoldChange	padj	% of upregulated genes
TFPI2	1.3031	7.19142e-20	16.66
P4HA3	0.783436	4.07422e-09
ZNF106	-0.521928	1.27714e-06
ANKRD33B	-0.52953	1.38694e-12
SEPT6	-0.540254	0.000131314
HIPK2	-0.547763	5.44005e-06
ADM2	-0.568733	3.72028e-07
PDP2	-0.589126	1.91213e-06
TIMP3	-0.595399	1.75925e-05
KCNMA1	-0.596137	5.24886e-06
PAG1	-0.627243	6.78636e-10
MASP1	-1.02208	6.06773e-13
AluSx
Gene symbol	log2FoldChange	padj	% of upregulated genes
TFPI2	0.743529	1.24546e-06	45.45
DEPDC1	0.664016	1.92546e-07
P4HA3	0.574693	4.02492e-05
PRR11	0.553583	3.96367e-06
NCAPD2	0.548541	1.37911e-10
EHD3	-0.530799	9.33618e-09
ANKRD33B	-0.581395	3.26505e-05
PALM	-0.621433	0.000206278
SEPT6	-0.63437	1.00139e-06
NCR3LG1	-0.788208	1.11779e-07
MASP1	-1.03551	1.23548e-16
